# Supplementary material for: Transcriptome Analysis of the Hippocampus in Novel Rat Model of Febrile Seizures
Source: PLoS One. 2014 Apr 15;9(4):e95237. doi: 10.1371/journal.pone.0095237 (PMC3988142; doi:10.1371/journal.pone.0095237)
Supplement: Table S1 — The Differential Expressed Genes between the HP group and the HR group. (XLS) [file pone.0095237.s002.xls]

## Sheet: Dif_Gene
Table S1 The Differential Expressed Genes between the HP group and the HR group.
Probe Name	GenbankAccession	Gene Symbol	hydroxysteroid (17-beta) dehydrogenase 2	logFC	style	PValue
A_44_P251031	NM_001135033	Trim16	tripartite motif-containing 16	3.90732	up	0.0457696
A_44_P308416	DV714812			3.79028	up	6.6748e-06
A_44_P180452	NM_001108576	Mrps2	mitochondrial ribosomal protein S2	3.49896	up	1.76717e-06
A_44_P496899	XM_001063571	Gpr98	G protein-coupled receptor 98	3.45734	up	0.00937782
A_43_P13100	NM_080908	Slc28a3	solute carrier family 28 (sodium-coupled nucleoside transporter), member 3	3.24813	up	0.0451779
A_44_P302368	XM_345468			2.7231	up	0.02541
A_44_P377179	AF219999	Gbx1	gastrulation brain homeobox 1	2.64108	up	0.0486735
A_44_P549714	BQ779962			2.55716	up	0.0242327
A_44_P374638	NM_024391	Hsd17b2	hydroxysteroid (17-beta) dehydrogenase 2	2.5009	up	0.0381786
A_44_P121983	XM_237332			2.37176	up	0.0388576
A_44_P699345	NM_001134604	Cytl1	cytokine like 1	2.31769	up	0.00308623
A_44_P416660	NM_001001079	Olr1137	olfactory receptor 1137	2.2649	up	0.032645
A_44_P278569	NM_019273	Kcnmb1	potassium large conductance calcium-activated channel, subfamily M, beta member 1	2.2552	up	0.0213503
A_44_P100068	NM_173293	Olr59	olfactory receptor 59	2.2441	up	0.020213
A_44_P241223	XM_224708			2.21202	up	0.0330639
A_44_P510285	BQ199985			2.18345	up	0.0379681
A_44_P218612	NM_001107189	Tnn	tenascin N	2.17785	up	0.00887412
A_44_P297428	XM_223468	Ncapg	non-SMC condensin I complex, subunit G	2.15143	up	0.0364336
A_44_P126192	XM_002728250	LOC100360420	rCG64189-like	2.06157	up	0.0300533
A_44_P473763	NM_001105889	Tmem30c	transmembrane protein 30C	2.03367	up	2.57158e-05
A_44_P621427	XM_575207	Tmco5a	transmembrane and coiled-coil domains 5A	2.01658	up	0.0228481
A_44_P381574	BF389776			1.99837	up	0.0382211
A_44_P545566	NM_198784	Mup4	major urinary protein 4	1.99236	up	0.0172693
A_42_P707992	NM_001107750	Tspan18	tetraspanin 18	1.96172	up	0.0124096
A_44_P705219	NM_053688	Pde6h	phosphodiesterase 6H, cGMP-specific, cone, gamma	1.95683	up	0.0340796
A_44_P190294	BE099508			1.91925	up	0.0352188
A_44_P377629	NM_001107865	Tcf3	transcription factor 3	1.90423	up	0.0230506
A_44_P1045986	NM_001106625	Erp27	endoplasmic reticulum protein 27	1.88264	up	0.0109809
A_44_P416208	AW532618			1.8066	up	0.0135518
A_44_P387410	AA963282			1.78612	up	0.00139461
A_44_P264675	Z68145	LOC100360919	Immunoglobulin lambda-like polypeptide 1-like	1.77416	up	0.000552395
A_44_P299657	AW918966			1.7642	up	8.16506e-05
A_44_P655562	NM_001014780	Pcdhb6	protocadherin beta 6	1.75935	up	0.00276302
A_44_P139815	NM_001000224	Olr282	olfactory receptor 282	1.75373	up	0.0197893
A_44_P470430	NM_138850	Fap	fibroblast activation protein, alpha	1.74065	up	0.0423615
A_44_P142184	L20993			1.71546	up	0.0216415
A_44_P365717	XM_219774			1.71343	up	2.01903e-05
A_44_P151834	XM_217791			1.70151	up	0.00201826
A_44_P533433	BE116070			1.69402	up	0.0448647
A_44_P389132	NM_001047084	Rgs18	regulator of G-protein signaling 18	1.68674	up	0.000168481
A_44_P278418	NM_012538	Cyp11b2	cytochrome P450, family 11, subfamily b, polypeptide 2	1.67418	up	0.00206455
A_44_P378022	BI292178			1.66974	up	0.0178349
A_42_P468712	NM_001009540	Tacstd2	tumor-associated calcium signal transducer 2	1.6659	up	0.017618
A_44_P269517	XM_344867			1.66433	up	0.020655
A_44_P390423	BE109844			1.66055	up	0.00793837
A_44_P843363	AA955251			1.65866	up	2.58053e-06
A_44_P229555	NM_001108432	Prr16	proline rich 16	1.63301	up	0.0347046
A_43_P19741	NM_001106573	Crygn	crystallin, gamma N	1.63251	up	0.0467038
A_44_P438117	NM_019336	Rgs1	regulator of G-protein signaling 1	1.62641	up	0.000156819
A_44_P368173	NM_001109210	Cbln4	cerebellin 4 precursor	1.61738	up	0.0103471
A_44_P471839	BF561067			1.61326	up	0.0304157
A_44_P306816	XM_223701	Fancl	Fanconi anemia, complementation group L	1.60929	up	0.0291614
A_44_P532115	NM_001017443	Lrp2bp	Lrp2 binding protein	1.59274	up	0.000152594
A_44_P141253	AW918235			1.5774	up	0.041855
A_44_P473153	U57361	Col12a1	collagen, type XII, alpha 1	1.5764	up	0.00128449
A_44_P157781	AA858875			1.57449	up	0.0028591
A_44_P176108	AA924097			1.53271	up	0.00376349
A_44_P245640	NM_138842	Sftpb	surfactant protein B	1.522	up	2.39962e-05
A_44_P353282	AI009578			1.51172	up	0.00406735
A_43_P19262	BC097303	LOC304239	similar to RalA binding protein 1	1.4634	up	0.000102204
A_44_P501086	NM_022212	Insrr	insulin receptor-related receptor	1.44837	up	0.00615457
A_44_P437973	NM_020090	Slc24a1	solute carrier family 24 (sodium/potassium/calcium exchanger), member 1	1.43798	up	0.014616
A_43_P15888	NM_031717	Amotl2	angiomotin like 2	1.43431	up	0.0119492
A_43_P12655	NM_031736	Slc27a2	solute carrier family 27 (fatty acid transporter), member 2	1.42096	up	0.0116363
A_44_P532284	NM_001173373	Ankrd58	ankyrin repeat domain 58	1.41482	up	0.042301
A_44_P344119	NM_012926	Cd80	Cd80 molecule	1.40583	up	0.000892473
A_44_P368476	AI232065			1.38944	up	0.0208291
A_42_P720077	NM_144739	Fmo5	flavin containing monooxygenase 5	1.37621	up	0.00718905
A_42_P660129	NM_130422	Casp12	caspase 12	1.37583	up	0.00309621
A_44_P890431	BF565662			1.37484	up	0.00439308
A_43_P15445	NM_012852	Htr1d	5-hydroxytryptamine (serotonin) receptor 1D	1.37136	up	0.00459197
A_44_P679072	BP481127			1.35854	up	0.000391866
A_42_P537501	NM_012789	Dpp4	dipeptidylpeptidase 4	1.34294	up	0.00822977
A_44_P453630	AI104773			1.33852	up	0.0297969
A_44_P361951	XM_001072867	Adssl1	adenylosuccinate synthase like 1	1.32546	up	0.0410542
A_44_P120239	BG378709			1.32225	up	0.0332616
A_44_P488633	AI073024			1.32039	up	0.0172636
A_44_P450159	NM_001108948	Tuft1	tuftelin 1	1.31825	up	0.0389846
A_44_P441107	NM_001106690	Grhl3	grainyhead-like 3 (Drosophila)	1.31735	up	0.00606764
A_44_P258674	NM_001108996	RGD1561490	similar to Adaptor-related protein complex 1, mu 2 subunit (AP1M2)	1.31161	up	0.00901079
A_44_P280443	AA849518			1.30443	up	0.0156436
A_44_P150042	NM_001108206	Tcte1	t-complex-associated testis expressed 1	1.3028	up	0.0402867
A_44_P976893	BF551334			1.29688	up	0.00608616
A_44_P220684	AA818061			1.2947	up	0.0371937
A_44_P239849	AW433884			1.27828	up	0.00908139
A_42_P832832	NM_012530	Ckm	creatine kinase, muscle	1.27035	up	0.00707468
A_42_P821581	FM046490			1.26949	up	0.033235
A_44_P1010816	NM_001106134	Ska1	spindle and kinetochore associated complex subunit 1	1.26778	up	0.0447076
A_44_P196172	NM_138881	Rsad2	radical S-adenosyl methionine domain containing 2	1.26159	up	0.00243725
A_44_P287908	NM_201417	Rxfp1	relaxin/insulin-like family peptide receptor 1	1.25659	up	0.00271449
A_44_P526866	NM_053394	Klf5	Kruppel-like factor 5	1.25531	up	0.0311783
A_44_P124732	BF416433			1.25075	up	0.00445757
A_44_P791333	CX569150			1.25067	up	0.0263571
A_44_P303301	FM129488			1.24539	up	0.0141246
A_44_P274573	NM_001107881	Plxnd1	plexin D1	1.24231	up	0.0468878
A_44_P482227	AA799505			1.24188	up	0.0154558
A_44_P494754	NM_001106687	Clspn	claspin	1.24115	up	0.0175136
A_44_P199573	AI172159			1.23462	up	0.0175532
A_44_P376900	NM_001109510	Gpr171	G protein-coupled receptor 171	1.2309	up	0.00110083
A_44_P203947	XM_342709	Dnahc6	dynein, axonemal, heavy chain 6	1.22668	up	0.0371911
A_44_P322335	NM_021860	Olr1654	olfactory receptor 1654	1.22415	up	0.0429736
A_44_P324574	AA817956			1.22344	up	0.00059886
A_44_P142391	NM_001108356	LOC360919	similar to alpha-fetoprotein	1.22292	up	0.00441129
A_44_P277471	BM386673			1.22219	up	0.00909971
A_44_P289637	NM_012651	Slc4a1	solute carrier family 4 (anion exchanger), member 1	1.21895	up	0.013033
A_44_P139876	NM_001100485	Myh8	myosin, heavy chain 8, skeletal muscle, perinatal	1.21024	up	0.00526451
A_44_P583834	NM_001107236	Cobl	cordon-bleu homolog (mouse)	1.20819	up	0.016541
A_44_P156930	NM_001108899	Clec3a	C-type lectin domain family 3, member A	1.20195	up	0.047676
A_44_P874677	NM_001007738	RGD1359349	similar to hypothetical protein MGC34760	1.20158	up	0.0330378
A_44_P179945	NM_001170605	LOC362863	first gene upstream of Nt5dc3	1.19644	up	0.00952922
A_44_P462344	AA900889			1.19575	up	0.021252
A_44_P494274	NM_053686	Trpv6	transient receptor potential cation channel, subfamily V, member 6	1.19395	up	0.00729127
A_43_P20782	XR_009022	RGD1564846	similar to RIKEN cDNA 2310015N07	1.18935	up	0.043591
A_44_P935254	AA858570			1.18777	up	0.0425862
A_44_P541562	XM_345891	RGD1564127	similar to groucho protein GRG1-LDLZ2; Grg1-LDLZ2	1.18356	up	0.00796115
A_44_P868963	NM_001015034	Tnfrsf14	tumor necrosis factor receptor superfamily, member 14	1.18164	up	0.0270873
A_44_P501049	AY310141	LOC100361328	rCG63733-like	1.1771	up	0.0105484
A_44_P406839	BF283070	Cyp7b1	cytochrome P450, family 7, subfamily b, polypeptide 1	1.17327	up	0.00688746
A_44_P474090	AA925583			1.17111	up	0.000782269
A_44_P233956	NM_173124	Cyp4f5	cytochrome P450, family 4, subfamily f, polypeptide 5	1.16766	up	0.0186175
A_44_P433851	NM_001106392	Hs3st5	heparan sulfate (glucosamine) 3-O-sulfotransferase 5	1.15647	up	0.00123995
A_44_P467055	AA943402			1.15509	up	0.0141609
A_44_P101082	AI112987			1.15463	up	0.0487758
A_43_P16515	XM_215130			1.15437	up	0.000400288
A_44_P159595	AW143084			1.15264	up	0.014913
A_44_P279172	XR_007204			1.146	up	0.0117597
A_44_P379270	AI232096			1.14443	up	0.00983082
A_44_P151638	NM_012537	Cyp11b1	cytochrome P450, family 11, subfamily b, polypeptide 1	1.14345	up	0.0419195
A_42_P466362	NM_017142	Adcy8	adenylate cyclase 8 (brain)	1.14304	up	0.000417377
A_44_P999838	AY724542			1.13937	up	0.0133152
A_44_P137047	BQ191785			1.13837	up	0.0352305
A_44_P200785	AI454898			1.13827	up	0.0447592
A_44_P327799	NM_012501	Apoc3	apolipoprotein C-III	1.1375	up	0.0138508
A_44_P235953	NM_145679	Lrrc3	leucine rich repeat containing 3	1.13655	up	0.00201645
A_44_P194828	XM_235410			1.13651	up	0.00764641
A_44_P817120	BF563826			1.13547	up	0.0293357
A_44_P461314	NM_012770	Gucy1b2	guanylate cyclase 1, soluble, beta 2	1.13477	up	0.00090374
A_44_P128285	NM_138537	LOC171573	spleen protein 1 precursor	1.13358	up	0.00590196
A_44_P450846	NM_133294	Hemgn	hemogen	1.13345	up	0.0339176
A_44_P189906	CV075085			1.12934	up	0.00790085
A_44_P803922	BF545749			1.12669	up	0.00283705
A_44_P497331	AA900088			1.12329	up	0.00827812
A_44_P120695	AI169369			1.11944	up	0.0010909
A_44_P648513	BM388643			1.11927	up	0.01775
A_44_P402507	NM_145084	Retsat	retinol saturase (all trans retinol 13,14 reductase)	1.1184	up	0.0126131
A_44_P220057	XM_222968			1.11736	up	0.00251326
A_44_P1034579	NM_001168529	Gpat2	glycerol-3-phosphate acyltransferase 2, mitochondrial	1.11733	up	0.0241429
A_44_P427006	NM_001007721	Emp2	epithelial membrane protein 2	1.1169	up	0.00196284
A_44_P438750	NM_001108037	Rdh12	retinol dehydrogenase 12 (all-trans/9-cis/11-cis)	1.1131	up	0.00388309
A_44_P303897	AI501398			1.11024	up	0.00594571
A_44_P435118	AI535072			1.10187	up	0.0135527
A_44_P363811	NM_001134765	Oc90	otoconin 90	1.09971	up	0.0109676
A_44_P285072	AA955151			1.09879	up	0.0438013
A_44_P110858	BQ204616			1.09674	up	0.0158855
A_44_P428338	AA817984			1.09522	up	0.0296222
A_44_P253283	XM_001079069	LOC691626	hypothetical protein LOC691626	1.08359	up	0.00102526
A_44_P484979	NM_133543	Rdh7	retinol dehydrogenase 7	1.08225	up	0.0297965
A_44_P386584	S68586			1.08148	up	0.0306918
A_42_P700817	NM_080576	Apoa5	apolipoprotein A-V	1.08118	up	0.00364093
A_44_P393219	AW520679			1.08011	up	0.00814535
A_44_P119273	NM_001107462	Kif13a	kinesin family member 13A	1.07938	up	0.000535924
A_44_P382695	AA818849			1.07287	up	0.028313
A_44_P358151	NM_199082	Sectm1b	secreted and transmembrane 1B	1.07051	up	0.04198
A_44_P103363	AI412763			1.06575	up	0.00678423
A_42_P840729	DV725094			1.06115	up	0.00178463
A_44_P1043278	XM_213470			1.06005	up	0.0125146
A_44_P325599	NM_212499	G7c	G7c protein	1.05583	up	0.00181649
A_44_P157563	AA963043			1.05476	up	0.0160264
A_44_P342085	XM_001064915	Olr1571	olfactory receptor 1571	1.05361	up	0.0451576
A_44_P758028	BF289672			1.05033	up	0.00776304
A_44_P150112	XM_002724730	Pigzl1	phosphatidylinositol glycan, class Z-like 1	1.04832	up	0.00335188
A_43_P23158	NM_001109127	Cbln1	cerebellin 1 precursor	1.04764	up	0.0113445
A_44_P117270	NM_001013171	Gulp1	GULP, engulfment adaptor PTB domain containing 1	1.04717	up	0.048799
A_44_P353036	CK842593			1.04677	up	0.00460295
A_44_P154817	AA818283			1.04528	up	0.0154986
A_44_P198377	BI295811			1.04253	up	0.0302458
A_44_P544748	BE100832			1.04078	up	0.0233663
A_44_P287072	CA507839			1.03763	up	0.0303357
A_43_P13051	NM_057156	St8sia2	ST8 alpha-N-acetyl-neuraminide alpha-2,8-sialyltransferase 2	1.03762	up	0.000237016
A_44_P502277	BQ211924			1.03388	up	0.00278661
A_42_P493567	NM_031023	Ctbs	chitobiase, di-N-acetyl-	1.03064	up	0.0330455
A_44_P466321	NM_001113776	Rell1	RELT-like 1	1.03014	up	0.0283935
A_44_P169928	AI059478			1.02565	up	0.0182228
A_44_P537713	AA963848			1.02352	up	0.0286855
A_44_P541485	NM_001107931	Murc	muscle-related coiled-coil protein	1.02295	up	0.00297266
A_44_P541053	NM_019153	Fbln5	fibulin 5	1.02044	up	0.00020172
A_42_P625933	NM_001037350	LOC296235	similar to Cystatin S precursor (LM protein)	1.02026	up	0.000732675
A_43_P12024	NM_019329	Cntn3	contactin 3 (plasmacytoma associated)	1.01971	up	0.0184673
A_44_P403665	AW434402			1.01473	up	0.0266371
A_44_P273146	AA998088			1.01402	up	0.000186051
A_44_P515717	XM_001062023	Cdh12	cadherin 12	1.01102	up	0.0340471
A_44_P536536	NM_001107506	Tshz3	teashirt zinc finger homeobox 3	1.01049	up	0.0260683
A_44_P126055	NM_001105922	Fkbp6	FK506 binding protein 6	1.00992	up	0.0165432
A_44_P263015	NM_001130542	Sntb1	syntrophin, beta 1	1.00869	up	0.00700534
A_44_P534508	BC094301	Zfp212	Zinc finger protein 212	1.00499	up	0.00173986
A_44_P445044	NM_001003403	Apold1	apolipoprotein L domain containing 1	1.00369	up	0.00224866
A_44_P274242	XM_214918			1.00335	up	0.0150125
A_43_P23225	NM_001105864	Scarf2	scavenger receptor class F, member 2	1.00303	up	0.0254669
A_44_P138393	BG379703			1.00204	up	0.0261898
A_42_P598359	NM_001109344	RGD1562846	similar to Docking protein 5 (Downstream of tyrosine kinase 5) (Protein dok-5)	0.987979	up	0.00934619
A_44_P405071	AF352168	Cdk6	cyclin-dependent kinase 6	0.98774	up	0.0100324
A_44_P486653	AW915462			0.984408	up	0.0361084
A_44_P194909	NM_001107103	Ripk4	receptor-interacting serine-threonine kinase 4	0.98272	up	0.0371595
A_44_P412773	XM_229172	Mcf2	MCF.2 cell line derived transforming sequence	0.98185	up	0.0182233
A_44_P200720	AI014132			0.979723	up	0.000169611
A_44_P300846	AI010220			0.978192	up	0.0391583
A_44_P342271	NM_001107202	Cd34	CD34 molecule	0.977948	up	0.00100491
A_44_P340551	BQ207103			0.9766	up	0.00938447
A_42_P603700	NM_144750	Aspg	asparaginase homolog (S. cerevisiae)	0.976248	up	0.00390362
A_44_P153269	BM389685			0.975472	up	0.000450881
A_44_P509884	AI230185			0.974039	up	0.000394802
A_44_P309266	NM_001079937	Pbk	PDZ binding kinase	0.972042	up	0.0126857
A_43_P13381	NM_139326	Pomc	proopiomelanocortin	0.964436	up	0.0169214
A_43_P16196	AJ295748	Xylt1	xylosyltransferase 1	0.962668	up	0.0129199
A_42_P629321	NM_031590	Wisp2	WNT1 inducible signaling pathway protein 2	0.960103	up	0.00860654
A_44_P366913	AI029675			0.959569	up	0.0416583
A_44_P283812	NM_001014041	Fam46c	family with sequence similarity 46, member C	0.949921	up	0.00940693
A_44_P307559	NM_052805	Chrna3	cholinergic receptor, nicotinic, alpha 3	0.949291	up	0.00188132
A_44_P165404	BE111651			0.946792	up	0.0439267
A_43_P12099	NM_021679	Nxph3	neurexophilin 3	0.946729	up	0.0334781
A_43_P15751	NM_001105711	Grm2	glutamate receptor, metabotropic 2	0.946678	up	0.00209427
A_44_P463766	Y09187			0.94407	up	0.00138533
A_44_P187969	AI137931			0.943091	up	0.0186999
A_44_P402464	NM_181381	Abcg2	ATP-binding cassette, subfamily G (WHITE), member 2	0.942606	up	0.00482145
A_44_P477437	AW527233			0.939606	up	0.00911171
A_42_P661992	FM086288			0.933253	up	0.000833862
A_44_P133581	XM_002729941	Slc9a9	solute carrier family 9 (sodium/hydrogen exchanger), isoform 9	0.931607	up	0.00204925
A_44_P276276	AB049626	Cald1	caldesmon 1	0.930951	up	0.00251151
A_44_P752665	BF401600			0.923525	up	0.00304855
A_44_P389875	BC093376			0.91895	up	0.00567023
A_44_P332675	AF075250	Myh13	myosin, heavy chain 13, skeletal muscle	0.918068	up	0.0166852
A_44_P488860	BG374612			0.917442	up	0.0296762
A_44_P482294	NM_024158	Dck	deoxycytidine kinase	0.917086	up	0.0130381
A_44_P270172	BF409158			0.915966	up	0.00868425
A_44_P350219	BF282718			0.912797	up	0.0485248
A_44_P297348	XM_341081			0.910439	up	0.0403176
A_44_P294556	AI102812			0.910241	up	0.0279495
A_44_P341591	AI058870			0.908546	up	0.0111739
A_44_P132729	NM_199208	Rdh2	retinol dehydrogenase 2	0.908012	up	0.0320289
A_43_P13735	AA900078			0.907379	up	0.049743
A_44_P1002531	AI237606			0.907294	up	0.030304
A_44_P269536	XM_222716	Hmcn1	hemicentin 1	0.90321	up	0.0102172
A_44_P271442	NM_012604	Myh3	myosin, heavy chain 3, skeletal muscle, embryonic	0.900133	up	0.009075
A_44_P343651	AI030156			0.899465	up	0.0157985
A_44_P223343	AA819346			0.899369	up	0.0245679
A_44_P137040	AA964058			0.899263	up	0.0186214
A_44_P993671	NM_001108088	Epyc	epiphycan	0.899064	up	0.0399117
A_44_P867590	NM_001170749	Asb14	ankyrin repeat and SOCS box-containing 14	0.898915	up	0.0190089
A_44_P103958	CB546220			0.898212	up	0.0126128
A_44_P209066	BF288369			0.896317	up	0.0474288
A_42_P734839	AW528900			0.894935	up	0.00575688
A_44_P555185	NM_001024308	LOC499742	LRRG00137	0.892364	up	0.0217924
A_44_P442396	AI137411			0.889869	up	0.00034427
A_44_P159620	BF282488			0.887774	up	0.00491345
A_44_P455846	BQ207336			0.884147	up	0.0282936
A_43_P22556	NM_001170467	Cidea	cell death-inducing DFFA-like effector a	0.878723	up	0.00598129
A_44_P448222	NM_001108145	Fdxacb1	ferredoxin-fold anticodon binding domain containing 1	0.877435	up	0.0181495
A_44_P248227	XM_002728334	LOC100360474	rCG64478-like	0.87453	up	0.00841878
A_44_P955563	BG377332			0.874511	up	0.00787684
A_44_P288899	BP498765			0.873072	up	0.0239242
A_44_P790705	XM_573636			0.870024	up	0.042143
A_44_P379301	BF283053			0.86974	up	0.0393847
A_42_P636281	NM_203493	Dmp1	dentin matrix acidic phosphoprotein 1	0.868456	up	0.00497603
A_44_P1035040	NM_001108191	Ccrl2	chemokine (C-C motif) receptor-like 2	0.867093	up	0.000411263
A_44_P496706	NM_001108854	Ikbke	inhibitor of kappa light polypeptide gene enhancer in B-cells, kinase epsilon	0.866611	up	0.00155434
A_44_P403844	BE111474			0.86593	up	0.00132403
A_44_P677828	BI277534			0.86439	up	0.0130574
A_44_P550785	NM_001108569	Gbp5	guanylate binding protein 5	0.86432	up	0.00429986
A_43_P19494	XM_001069014	LOC688972	similar to Glycophorin	0.863486	up	0.0124755
A_44_P309146	NM_001100683	Klhdc8a	kelch domain containing 8A	0.860175	up	0.0194781
A_42_P564690	XM_218559	Fam83e	family with sequence similarity 83, member E	0.858892	up	0.0164187
A_44_P466832	NM_001137622	Adamts2	ADAM metallopeptidase with thrombospondin type 1 motif, 2	0.858555	up	0.0224417
A_44_P265695	AA850935			0.855575	up	0.0240803
A_44_P388636	AA799636			0.854196	up	0.0321859
A_42_P518316	XM_341223	Sel1l3	sel-1 suppressor of lin-12-like 3 (C. elegans)	0.854057	up	0.0278301
A_43_P11434	M10149	Aldob	aldolase B, fructose-bisphosphate	0.853742	up	0.00641903
A_44_P293460	AI103155			0.853166	up	0.00562265
A_44_P1042783	NM_001024345	Tpm2	tropomyosin 2, beta	0.853006	up	0.00152622
A_43_P18234	XM_001054666	Med12	mediator complex subunit 12	0.852714	up	0.00647971
A_44_P473557	XM_228681	Hs6st2	heparan sulfate 6-O-sulfotransferase 2	0.851162	up	0.0232363
A_44_P261444	AW141021			0.849558	up	0.00153177
A_44_P221965	NM_053649	Kremen1	kringle containing transmembrane protein 1	0.848258	up	0.00959154
A_44_P148133	BG380358			0.848202	up	0.0228216
A_44_P342770	XM_213246	Cramp1l	Crm, cramped-like (Drosophila)	0.847636	up	0.0386864
A_44_P409185	AI549455			0.846235	up	0.0218112
A_44_P963185	AB014879			0.84479	up	0.0179914
A_44_P427134	BI295998			0.844272	up	0.000674162
A_44_P387803	BE098853			0.844119	up	0.0201612
A_44_P622907	FM116313			0.8426	up	0.0146691
A_44_P940774	BM384514			0.842338	up	0.0282792
A_43_P17213	NM_001008520	Abhd1	abhydrolase domain containing 1	0.842101	up	0.00406596
A_44_P227660	EV770079			0.841571	up	0.00800754
A_44_P210036	AI111674			0.840359	up	0.0105797
A_44_P131986	NM_031806	Gpr6	G protein-coupled receptor 6	0.840304	up	0.0181117
A_44_P579264	CF109910			0.837399	up	0.0149987
A_43_P20963	NM_001110489	Wdr86	WD repeat domain 86	0.836933	up	0.0170453
A_44_P1032296	NM_001013086	Capg	capping protein (actin filament), gelsolin-like	0.83473	up	0.0213591
A_44_P259405	AI555498			0.833814	up	0.00823759
A_44_P388437	BG378180			0.833034	up	0.0473198
A_44_P490578	CV796372			0.832257	up	0.0114978
A_44_P148554	BQ206806			0.830456	up	0.0015707
A_44_P196651	XR_007587			0.830074	up	0.0287136
A_44_P502600	AI013861			0.826443	up	0.0394141
A_44_P492474	NM_001107997	Mmel1	membrane metallo-endopeptidase-like 1	0.826069	up	0.000263832
A_44_P426904	NM_001106686	Eif2c4	eukaryotic translation initiation factor 2C, 4	0.824935	up	0.00722688
A_42_P669388	NM_001039011	Cnksr1	connector enhancer of kinase suppressor of Ras 1	0.823487	up	0.0303925
A_44_P899239	BC098747	Samd9l	sterile alpha motif domain containing 9-like	0.823015	up	0.00772233
A_44_P917381	DY471188			0.822383	up	0.0167466
A_44_P131261	XM_220534	Usp22	ubiquitin specific protease 22	0.821581	up	0.0362191
A_44_P335350	NM_001169141	Myom2	myomesin 2	0.821485	up	0.00484662
A_44_P582878	BE106620			0.82127	up	0.0192669
A_44_P198535	NM_057103	Akap12	A kinase (PRKA) anchor protein 12	0.818674	up	0.00566658
A_44_P541461	NM_013197	Alas2	aminolevulinate, delta-, synthase 2	0.817947	up	0.00695364
A_44_P466688	XM_001069267	Cyb5rl	cytochrome b5 reductase-like	0.812248	up	0.0359505
A_44_P726955	AW525635			0.81215	up	0.0135015
A_44_P365114	AI232346			0.811422	up	0.0337337
A_44_P389200	NM_001106020	Abca13	ATP-binding cassette, subfamily A (ABC1), member 13	0.807799	up	0.0466326
A_44_P879994	BF288683			0.807451	up	0.00430011
A_44_P405232	NM_001107155	Tmem119	transmembrane protein 119	0.806963	up	0.0361549
A_43_P13158	NM_133302	Adarb2	adenosine deaminase, RNA-specific, B2	0.805347	up	0.0147169
A_44_P1001517	AA963004			0.804782	up	0.00246844
A_44_P247871	NM_138516	Polk	polymerase (DNA directed) kappa	0.80392	up	0.00506527
A_43_P10290	NM_001004236	Tspan1	tetraspanin 1	0.8027	up	0.0294074
A_44_P487562	NM_001039023	Net1	neuroepithelial cell transforming 1	0.801596	up	0.00935739
A_44_P304387	NM_020076	Haao	3-hydroxyanthranilate 3,4-dioxygenase	0.798992	up	0.00479335
A_44_P143650	AW142444			0.797561	up	0.00110331
A_44_P473243	BE095478			0.797527	up	0.0378494
A_43_P18201	NM_001106519	Ovol2	ovo-like 2 (Drosophila)	0.796092	up	0.0394894
A_44_P898436	NM_001025155	Lrrc17	leucine rich repeat containing 17	0.796012	up	0.00956821
A_44_P773522	AI230756			0.795852	up	0.00258377
A_44_P911129	AA956727			0.795291	up	0.00514109
A_44_P215931	AI232088			0.7941	up	0.0179183
A_44_P602501	BF565900			0.79243	up	0.0303267
A_44_P753175	DV721064			0.789661	up	0.000432198
A_44_P1044601	CB782002			0.788898	up	0.00587678
A_44_P360772	NM_031549	Tagln	transgelin	0.787584	up	0.00126625
A_44_P345298	NM_012835	Cort	cortistatin	0.787095	up	0.0244493
A_44_P958227	BF286911			0.785684	up	0.0167313
A_44_P465573	AI170070			0.785177	up	0.0304032
A_44_P1026848	NM_031689	Cryba4	crystallin, beta A4	0.785003	up	0.0271008
A_44_P468816	XM_001057103	Fam115c	family with sequence similarity 115, member C	0.784765	up	0.0168361
A_44_P410288	NM_001135754	RGD1562865	similar to BTB and CNC homology 1, basic leucine zipper transcription factor 2	0.783781	up	0.0288587
A_44_P234918	CB547054			0.782112	up	0.0226512
A_44_P472801	NM_173121	Fam5c	family with sequence similarity 5, member C	0.779998	up	0.0090546
A_44_P371877	AI007622			0.77837	up	0.0164773
A_44_P291728	XM_001065955	Ttn	titin	0.777972	up	0.0179025
A_44_P278975	NM_001011952	Slc39a8	solute carrier family 39 (zinc transporter), member 8	0.776476	up	0.0106562
A_44_P436539	XM_236961	RGD1563020	similar to OTTHUMP00000016566	0.775434	up	0.0209034
A_44_P339708	S69671	Camk2d	calcium/calmodulin-dependent protein kinase II delta	0.775283	up	0.0401051
A_44_P621013	NM_001013192	Olfml1	olfactomedin-like 1	0.775051	up	0.00111473
A_44_P148252	AI231547			0.774593	up	0.0297537
A_44_P557673	NM_001107219	Lgi2	leucine-rich repeat LGI family, member 2	0.773425	up	0.0024515
A_44_P266725	AI145929			0.772285	up	0.0164345
A_43_P22242	NM_001012217	Ssh3	slingshot homolog 3 (Drosophila)	0.772057	up	0.0045311
A_44_P458878	NM_213561	Tcf19	transcription factor 19	0.771708	up	0.0120416
A_44_P181192	AI170446			0.769389	up	0.0113795
A_44_P186116	BE111879			0.768648	up	0.024648
A_44_P489468	NM_001170600	Myh11	myosin, heavy chain 11, smooth muscle	0.768568	up	0.00414408
A_42_P614175	NM_033237	Gal	galanin prepropeptide	0.768495	up	0.0146214
A_44_P141075	AI011151			0.767377	up	0.000296004
A_44_P287102	BF563329			0.767005	up	0.0290848
A_44_P332957	XM_001066536	Sorbs1	sorbin and SH3 domain containing 1	0.765378	up	0.00306014
A_44_P332729	NM_012944	Drd4	dopamine receptor D4	0.764941	up	0.023668
A_44_P136059	BE104359			0.764758	up	0.014389
A_44_P382264	NM_001100657	Megf10	multiple EGF-like domains 10	0.764456	up	0.000133519
A_44_P529455	M15527	Gnrh1	gonadotropin-releasing hormone 1 (luteinizing-releasing hormone)	0.763184	up	0.00656567
A_44_P186249	XM_001055795	LOC685179	similar to SWI/SNF-related matrix-associated actin-dependent regulator of chromatin c2	0.761414	up	0.00207334
A_44_P357739	BE113965			0.758855	up	0.00586981
A_42_P688027	NM_030999	Crhr1	corticotropin releasing hormone receptor 1	0.757266	up	0.0282803
A_44_P169884	AI578745			0.757094	up	0.00135138
A_44_P248411	XM_002728964	LOC100359595	hypothetical protein LOC100359595	0.756523	up	0.0255119
A_44_P273559	BI395813			0.755813	up	0.0317318
A_44_P123156	AA894004			0.755279	up	0.00932764
A_44_P662685	NM_001025046	Fam131b	family with sequence similarity 131, member B	0.753209	up	0.022309
A_44_P1020939	XM_001053385	RGD1560034	similar to FLJ25323 protein	0.752789	up	0.0179784
A_44_P538334	NM_172224	Impa2	inositol (myo)-1(or 4)-monophosphatase 2	0.752134	up	0.0196854
A_44_P606216	NM_001134627	RGD1563015	RGD1563015	0.751682	up	0.0487961
A_44_P156690	NM_001106286	Lyve1	lymphatic vessel endothelial hyaluronan receptor 1	0.750783	up	0.003345
A_44_P845657	BE102693			0.750686	up	0.0332631
A_44_P372471	AF336872	Itgb5	integrin, beta 5	0.750584	up	0.0439936
A_44_P518115	NM_001170349	Sh2d4b	SH2 domain containing 4B	0.750567	up	0.0499716
A_44_P509769	AA955473			0.749731	up	0.00322388
A_44_P522701	NM_016989	Adcyap1	adenylate cyclase activating polypeptide 1	0.748323	up	0.0172454
A_42_P534172	NM_053983	Cd52	CD52 antigen	0.746481	up	0.000540936
A_44_P393299	NM_203336	Esrrg	estrogen-related receptor gamma	0.745197	up	0.000223047
A_44_P376764	AA851893			0.743757	up	0.00259183
A_44_P321021	XM_002727932	LOC100361588	F-box and WD repeat domain containing 7-like	0.741732	up	0.043441
A_44_P149756	NM_001110811	Serinc4	serine incorporator 4	0.740957	up	0.000232455
A_42_P735417	NM_175756	Fcgr2b	Fc fragment of IgG, low affinity IIb, receptor (CD32)	0.73961	up	0.0244942
A_44_P560973	NM_001100640	Lamc2	laminin, gamma 2	0.738727	up	0.0300691
A_44_P388897	NM_001005871	Atp2b4	ATPase, Ca++ transporting, plasma membrane 4	0.73862	up	0.00756812
A_44_P157474	NM_022253	Cbp	Csk binding protein	0.738101	up	0.0481566
A_44_P227473	XM_002726847	LOC100365821	guanine nucleotide exchange factor for Rap1-like	0.737477	up	0.0359065
A_44_P183899	AW254612			0.737008	up	0.0150327
A_44_P169882	AI071640			0.736303	up	0.00180894
A_43_P12927	NM_053769	Dusp1	dual specificity phosphatase 1	0.735272	up	0.00937847
A_44_P306439	NM_207603	Fcgr3a	Fc fragment of IgG, low affinity IIIa, receptor	0.735256	up	0.00461799
A_44_P981783	BF542492			0.734326	up	0.0191165
A_44_P417077	NM_001109093	Grb10	growth factor receptor bound protein 10	0.733758	up	0.000285555
A_44_P126603	NM_001108273	Rasgef1c	RasGEF domain family, member 1C	0.733549	up	0.00188238
A_44_P819551	BF288651			0.733249	up	0.0324929
A_44_P330188	NM_145770	Acox2	acyl-CoA oxidase 2, branched chain	0.733056	up	0.00803195
A_44_P629728	BF557784			0.731775	up	0.0234735
A_44_P636857	NM_001127594	Zfp786	zinc finger protein 786	0.730894	up	0.037637
A_44_P655613	NM_001134747	Zmat4	zinc finger, matrin type 4	0.730278	up	0.011475
A_44_P454682	XM_223518	Ccdc96	coiled-coil domain containing 96	0.730218	up	0.0428151
A_44_P504285	XM_001080102	Pitpnm3	PITPNM family member 3	0.730061	up	0.000204094
A_44_P512696	BM986545			0.730001	up	0.0257159
A_44_P103015	NM_001105945	Nanos3	nanos homolog 3 (Drosophila)	0.729824	up	0.0188476
A_44_P727436	CR754623			0.727894	up	0.0114344
A_43_P22944	NM_201655	Tepp	testis, prostate and placenta expressed	0.727729	up	0.00889711
A_44_P484607	NM_012714	Gipr	gastric inhibitory polypeptide receptor	0.727382	up	0.0172545
A_44_P368082	XM_342365			0.726833	up	0.0471811
A_44_P451377	AI073027			0.726656	up	0.017219
A_44_P492205	XM_345234	Nup210l	nucleoporin 210-like	0.726566	up	0.0123125
A_44_P352252	NM_138841	Gpr26	G protein-coupled receptor 26	0.726252	up	0.0474583
A_44_P132081	AW141646			0.726156	up	0.0305417
A_44_P426512	NM_001114392	Gpr39	G protein-coupled receptor 39	0.725248	up	0.00746198
A_44_P200384	AW251224			0.724156	up	0.0296078
A_44_P452171	NM_016992	Avp	arginine vasopressin	0.722377	up	0.00731989
A_43_P14910	NM_012545	Ddc	dopa decarboxylase (aromatic L-amino acid decarboxylase)	0.722308	up	0.0184279
A_44_P537480	NM_001039085	Cox6b2	cytochrome c oxidase subunit VIb polypeptide 2	0.721693	up	0.0270646
A_44_P883709	XR_005728	LOC680369	similar to poly(rC) binding protein 2	0.721337	up	0.011441
A_44_P309794	BQ193233			0.718371	up	0.0431016
A_44_P531460	NM_001007706	Trmt61a	tRNA methyltransferase 61 homolog A (S. cerevisiae)	0.717836	up	0.00255931
A_44_P309034	NM_001127446	Dlc1	deleted in liver cancer 1	0.717242	up	0.00161899
A_44_P330847	XM_001062130	LOC685064	similar to spermatogenesis associated glutamate (E)-rich protein 4b	0.717094	up	0.027616
A_44_P386991	NM_001170326	Gpr158	G protein-coupled receptor 158	0.716053	up	0.0456772
A_44_P439292	NM_031644	Hpgds	hematopoietic prostaglandin D synthase	0.714439	up	0.0384309
A_44_P539438	BQ782721			0.714143	up	0.0456885
A_44_P239368	BG901182			0.713181	up	0.0263668
A_44_P432867	AI045574			0.712827	up	0.00913253
A_44_P152508	BI301192			0.712677	up	0.0321849
A_44_P362915	NM_145789	Il13ra1	interleukin 13 receptor, alpha 1	0.712536	up	0.0192288
A_44_P269158	NM_198759	Arhgap27	Rho GTPase activating protein 27	0.707749	up	0.0317635
A_44_P430347	BM390643			0.70749	up	0.0473082
A_42_P520497	NM_031741	Slc2a5	solute carrier family 2 (facilitated glucose/fructose transporter), member 5	0.707062	up	0.00108794
A_44_P339741	NM_001025270	Mc3r	melanocortin 3 receptor	0.706553	up	0.0264161
A_44_P823094	XM_218760	Lrrk1	leucine-rich repeat kinase 1	0.705787	up	0.00129846
A_44_P417179	NM_001012051	Zfp367	zinc finger protein 367	0.704911	up	0.00742337
A_44_P429680	AA899068			0.703177	up	0.0425947
A_44_P987572	AA943160			0.702258	up	0.0420348
A_44_P162603	AA901070			0.698206	up	0.0190738
A_44_P190243	XM_221002			0.692868	up	0.0476511
A_44_P349652	NM_032067	Ralbp1	ralA binding protein 1	0.692135	up	0.0474036
A_44_P209638	BF396190			0.690013	up	0.00258955
A_44_P255608	NM_001098724	Necab3	N-terminal EF-hand calcium binding protein 3	0.68971	up	0.0193366
A_44_P557376	NM_012546	Drd1a	dopamine receptor D1A	0.689485	up	0.0383115
A_42_P505188	NM_001108986	Wibg	within bgcn homolog (Drosophila)	0.689242	up	0.00350971
A_44_P350633	BQ209354			0.688068	up	0.0482341
A_44_P500051	BM388083			0.687584	up	0.0284068
A_44_P421172	BI275923			0.687553	up	0.015314
A_43_P21950	XM_230789	Samhd1	SAM domain and HD domain, 1	0.685538	up	0.0178687
A_44_P271200	AI235560			0.685376	up	0.00152816
A_44_P322355	AI171745			0.685319	up	0.00780305
A_44_P323320	Y11153	Grm8	glutamate receptor, metabotropic 8	0.683608	up	0.0249944
A_44_P195080	CB546795			0.682737	up	0.0275066
A_44_P216745	BF391696			0.682669	up	0.0279169
A_44_P928190	XM_213926	Dcaf6	DDB1 and CUL4 associated factor 6	0.682445	up	0.0266699
A_44_P992662	NM_053567	Ftcd	formiminotransferase cyclodeaminase	0.681512	up	0.00429843
A_44_P480882	BC097997			0.680895	up	0.00859589
A_42_P729340	NM_138913	Oas1a	2'-5' oligoadenylate synthetase 1A	0.678867	up	0.0060672
A_44_P348323	AW251450			0.678424	up	0.0126034
A_44_P681707	AA900518			0.676422	up	0.00799507
A_42_P553201	NM_019144	Acp5	acid phosphatase 5, tartrate resistant	0.675888	up	0.0270199
A_44_P210087	AI030133			0.675627	up	0.00421624
A_44_P499209	NM_001170429	Nxnl2	nucleoredoxin-like 2	0.675182	up	0.0464247
A_42_P476224	NM_001108654	Tox	thymocyte selection-associated high mobility group box	0.674994	up	0.0424652
A_43_P13278	NM_134462	Atp2c2	ATPase, Ca++ transporting, type 2C, member 2	0.673713	up	0.00496719
A_44_P475551	NM_053465	Fut9	fucosyltransferase 9 (alpha (1,3) fucosyltransferase)	0.672895	up	0.00613448
A_44_P158142	AI059871			0.670195	up	0.0104445
A_42_P522194	NM_012914	Atp2a3	ATPase, Ca++ transporting, ubiquitous	0.669623	up	0.00200693
A_42_P463998	NM_031013	Abcc6	ATP-binding cassette, subfamily C (CFTR/MRP), member 6	0.669617	up	0.000410639
A_44_P970110	AW253396			0.669329	up	0.033156
A_43_P12786	NM_053365	Fabp4	fatty acid binding protein 4, adipocyte	0.668066	up	0.00232932
A_44_P557138	AI136715			0.66756	up	0.00260003
A_44_P665738	NM_001134629	RGD1561149	similar to mKIAA1522 protein	0.666943	up	0.0114193
A_44_P582494	BM391963			0.666488	up	0.0217578
A_44_P295478	NM_001013099	Slc38a6	solute carrier family 38, member 6	0.666394	up	0.0314681
A_44_P414919	XM_225912	Chsy3	chondroitin sulfate synthase 3	0.666083	up	0.0230306
A_44_P218731	AI231566			0.665392	up	0.0214254
A_44_P405302	NM_001106306	Cpxm2	carboxypeptidase X (M14 family), member 2	0.66294	up	0.0247556
A_44_P145628	AI176888			0.661546	up	0.0125213
A_44_P440062	BP497478			0.659767	up	0.0420838
A_44_P582118	AW914982			0.659029	up	0.0019819
A_44_P215940	CK839083			0.658809	up	0.00606341
A_44_P136748	BE115639			0.658528	up	0.0209466
A_44_P548426	XM_345258	Ankrd35	ankyrin repeat domain 35	0.658472	up	0.00221641
A_44_P302902	BI290744			0.657721	up	0.00130702
A_44_P347662	NM_022627	Prkab2	protein kinase, AMP-activated, beta 2 non-catalytic subunit	0.657677	up	0.048271
A_44_P221185	FM137911			0.65556	up	0.000974611
A_44_P306307	NM_033234	Hbb	hemoglobin, beta	0.655076	up	0.00779539
A_44_P441350	AA900434			0.654766	up	0.0184062
A_44_P746420	NM_001013433	Arl11	ADP-ribosylation factor-like 11	0.65291	up	0.00276642
A_44_P547762	CB616116			0.652866	up	0.0180633
A_44_P240365	CK841663			0.651433	up	0.00205355
A_44_P112362	NM_001009709	Tmem140	transmembrane protein 140	0.651368	up	0.0270233
A_44_P234531	NM_001014086	Tssk5	testis-specific serine kinase 5	0.650417	up	0.0448626
A_44_P643284	EV778224			0.650206	up	0.00201502
A_44_P686987	NM_001025147	Gpr160	G protein-coupled receptor 160	0.649481	up	0.00569657
A_44_P169729	AI228598			0.648711	up	0.00702508
A_44_P638014	NM_001108859	Irf6	interferon regulatory factor 6	0.648293	up	0.0281044
A_44_P448461	NM_012825	Aqp4	aquaporin 4	0.648054	up	0.0016174
A_44_P429244	XM_001075937	LOC690867	similar to Discs large homolog 5 (Placenta and prostate DLG) (Discs large protein P-dlg)	0.647365	up	0.0475671
A_44_P700601	DV717996			0.64704	up	0.00932731
A_44_P329501	AI176288			0.646828	up	0.0253769
A_44_P455509	AA925534			0.646163	up	0.0306186
A_44_P478340	CX569607			0.645314	up	0.013256
A_43_P19242	NM_001106978	Glis2	GLIS family zinc finger 2	0.645035	up	0.0313493
A_44_P525270	XM_341475	RGD1308544	LOC361192	0.644351	up	0.0148406
A_44_P267254	XM_223426	RGD1563065	similar to 3110047P20Rik protein	0.644064	up	0.00443156
A_44_P408537	BF412789			0.643883	up	0.00838783
A_44_P456093	BF285419			0.639912	up	0.00368454
A_44_P491450	NM_080786	Slco2b1	solute carrier organic anion transporter family, member 2b1	0.639395	up	0.021249
A_44_P358440	AF187814	Cml3	camello-like 3	0.639114	up	0.0183194
A_44_P297743	XM_346117			0.638842	up	0.0123043
A_44_P213100	NM_001106460	Ptpn22	protein tyrosine phosphatase, non-receptor type 22 (lymphoid)	0.638378	up	0.0103267
A_44_P445615	NM_001114602	Pcdhb5	protocadherin beta 5	0.637351	up	0.00199788
A_44_P288585	NM_001039686	Gkn2	gastrokine 2	0.636687	up	0.0343059
A_44_P463745	NM_139194	Fas	Fas (TNF receptor superfamily, member 6)	0.634903	up	0.0430532
A_44_P803941	NM_001029920	Vstm4	V-set and transmembrane domain containing 4	0.631506	up	0.0351339
A_44_P511034	NM_001014171	Veph1	ventricular zone expressed PH domain homolog 1 (zebrafish)	0.630975	up	0.00759085
A_44_P293449	AA924528			0.630935	up	0.0356505
A_44_P1026123	XM_002728716	LOC100359879	RIKEN cDNA A830041P22-like	0.630827	up	0.0162129
A_44_P317502	BG376626			0.630807	up	0.00601514
A_44_P262863	NM_001108245	Itgb1bp2	integrin beta 1 binding protein 2	0.630132	up	0.0137723
A_44_P184045	AI045882			0.630021	up	0.00290424
A_44_P383960	NM_012972	Kcna5	potassium voltage-gated channel, shaker-related subfamily, member 5	0.628154	up	0.00443622
A_43_P11516	NM_012685	Vipr1	vasoactive intestinal peptide receptor 1	0.625744	up	0.029597
A_44_P134368	AW253109			0.623902	up	0.00611816
A_44_P294965	NM_001008846	RT1-DOb	RT1 class II, locus DOb	0.623522	up	0.0405301
A_44_P219137	AI232332			0.622856	up	0.00352258
A_42_P567267	NM_001137564	Mt2A	metallothionein 2A	0.622738	up	0.0116962
A_44_P159091	AF196200			0.622344	up	0.034883
A_44_P370328	NM_001100520	Ric8a	resistance to inhibitors of cholinesterase 8 homolog A (C. elegans)	0.621201	up	0.000570976
A_44_P177983	XM_220080	Sorcs1	sortilin-related VPS10 domain containing receptor 1	0.619613	up	0.000628435
A_44_P231583	NM_032462	Kcnip3	Kv channel interacting protein 3, calsenilin	0.61866	up	0.0324733
A_42_P744671	AY167411	Obscn	obscurin, cytoskeletal calmodulin and titin-interacting RhoGEF	0.617688	up	0.0195854
A_44_P406636	CB557036			0.617427	up	0.0350042
A_44_P502909	AI170399			0.617063	up	0.0240561
A_44_P523667	BQ200884			0.616795	up	0.00495248
A_44_P414258	NM_138507	Ptprc	protein tyrosine phosphatase, receptor type, C	0.616371	up	0.0369353
A_44_P174338	AW434718			0.615981	up	0.00181644
A_44_P359587	NM_022847	Pgr	progesterone receptor	0.615404	up	0.0287624
A_44_P166037	NM_001143858	Dock1	dedicator of cyto-kinesis 1	0.613595	up	0.00294574
A_44_P1042360	XM_342752			0.612468	up	0.0102223
A_44_P557050	AW527216			0.611787	up	0.00933017
A_44_P474052	AI406544			0.610789	up	0.0122226
A_44_P196034	AI598473			0.610412	up	0.00690085
A_44_P253559	CK481750			0.609463	up	0.0430062
A_44_P741233	AA997376			0.609406	up	0.0458161
A_44_P372823	XR_085773	LOC100365842	hypothetical LOC100365842	0.608814	up	0.00578265
A_44_P355733	BF282908			0.608139	up	0.00389352
A_44_P406202	BE108967			0.607073	up	0.0121431
A_44_P184064	AI171462			0.606655	up	0.0148577
A_44_P261377	CA508165			0.605203	up	0.0057148
A_43_P15100	BF553214			0.604745	up	0.0341221
A_44_P386269	AI104291			0.60438	up	0.0102347
A_44_P526821	AI409727			0.604238	up	0.0128272
A_44_P520988	AI176471			0.603745	up	0.0168005
A_44_P905751	BF564703			0.603541	up	0.000513741
A_44_P799106	AW533905			0.603104	up	0.0265681
A_43_P21027	XM_235023	Utp20	UTP20, small subunit (SSU) processome component, homolog (yeast)	0.602696	up	0.0114514
A_44_P321544	NM_001108742	Slc41a2	solute carrier family 41, member 2	0.602643	up	0.0462266
A_43_P16887	NM_001106299	Ahsp	alpha hemoglobin stabilizing protein	0.601035	up	0.0368936
A_44_P396202	NM_001024884	RGD1309362	similar to interferon-inducible GTPase	0.601034	up	0.00165022
A_44_P271269	AI104443			0.600969	up	0.00365059
A_44_P974079	AW915318			0.600889	up	0.00216976
A_44_P171791	AI105439			0.600611	up	0.0204639
A_44_P928879	NM_031826	Fbn2	fibrillin 2	0.60007	up	0.00623678
A_44_P461976	XM_237402			0.599867	up	0.0477988
A_44_P720507	AA850487			0.598923	up	0.0382515
A_44_P767077	CB326764			0.598764	up	0.00278491
A_44_P419987	AA925373			0.598501	up	0.0248054
A_44_P759051	AI410815			0.598351	up	0.0117696
A_44_P234657	BI278528			0.597922	up	0.0462084
A_44_P205337	AW527969			0.597674	up	0.00335222
A_44_P335578	XM_001073636	LOC501349	hypothetical LOC501349	0.597566	up	0.0306691
A_44_P465108	AI234133			0.596786	up	0.0409944
A_42_P498149	NM_053667	Lepre1	leucine proline-enriched proteoglycan (leprecan) 1	0.596526	up	0.0389489
A_44_P483564	BQ192627			0.595887	up	0.0288114
A_44_P1026641	XM_001075996	Rnf207	ring finger protein 207	0.595375	up	0.0205511
A_44_P165643	AY238343	Sptb	spectrin, beta, erythrocytic	0.595201	up	0.0317379
A_44_P582259	BF289201			0.593928	up	0.0165514
A_43_P17469	BF559670			0.593075	up	0.00390267
A_44_P318029	NM_001109559	LOC689959	hypothetical protein LOC689959	0.592722	up	0.0460932
A_44_P549911	AA964754			0.592504	up	0.0259857
A_44_P192698	BI302702			0.592322	up	0.0188132
A_44_P163242	NM_138541	Epcam	epithelial cell adhesion molecule	0.592058	up	0.0260413
A_44_P1013330	NM_001135046	Arpp21	cAMP-regulated phosphoprotein 21	0.59164	up	0.0139584
A_44_P608632	BF544933			0.591129	up	0.0140873
A_44_P111375	AA850893			0.590679	up	0.0448228
A_43_P13440	CB545469			0.590593	up	0.00295923
A_44_P151875	XM_341865			0.590309	up	0.0465447
A_44_P421295	NM_181824	Cyp11b3	cytochrome P450, family 11, subfamily b, polypeptide 3	0.590226	up	0.023207
A_43_P21657	XR_008610	RGD1561472	similar to mKIAA2005 protein	0.58901	up	0.00671566
A_44_P726736	AI136297			0.588995	up	0.0407476
A_42_P577677	NM_017184	Tnni1	troponin I type 1 (skeletal, slow)	0.58786	up	0.0156667
A_44_P396239	NM_001012093	Zfp64	zinc finger protein 64	0.585256	up	0.00350476
A_44_P214479	NM_022587	Entpd1	ectonucleoside triphosphate diphosphohydrolase 1	0.585144	up	0.0342954
A_44_P392306	AI171632			0.585109	up	0.0211815
A_44_P173345	BC168980	Stx16	syntaxin 16	0.585094	up	0.00230519
A_43_P16095	NM_001000517	Olr1280	olfactory receptor 1280	-0.58547	down	0.0176878
A_43_P18374	NM_001114180	Plek2	pleckstrin 2	-0.587284	down	0.00176143
A_44_P316819	XM_235468	Foxred2	FAD-dependent oxidoreductase domain containing 2	-0.588278	down	0.0272802
A_44_P992908	NM_031970	Hspb1	heat shock protein 1	-0.58846	down	0.00617706
A_44_P280840	NM_001000528	Olr1509	olfactory receptor 1509	-0.588689	down	0.0406908
A_43_P21849	XM_342764	RGD1565709	similar to ovostatin-2	-0.58905	down	0.0400339
A_44_P175447	XM_218396			-0.590329	down	0.030488
A_42_P701060	NM_022671	Onecut1	one cut homeobox 1	-0.591766	down	0.0162158
A_42_P716553	NM_001106323	Rhod	ras homolog gene family, member D	-0.592127	down	0.0437654
A_44_P200472	BE100378			-0.592482	down	0.0334266
A_44_P156364	NM_001000458	Olr1273	olfactory receptor 1273	-0.592883	down	0.000880262
A_44_P299505	AF147718	LOC192182	Oxygen-sensitive form of glycine decarboxylase	-0.592994	down	0.006599
A_44_P898051	NM_001115030	Gltpd2	glycolipid transfer protein domain containing 2	-0.593018	down	0.00227743
A_44_P166338	XR_008043			-0.593327	down	0.03137
A_44_P171478	AI111924			-0.596149	down	0.0377695
A_44_P280786	NM_019184	Cyp2c11	cytochrome P450, subfamily 2, polypeptide 11	-0.596193	down	0.0324876
A_44_P931389	CA509267			-0.596956	down	0.0199946
A_44_P550602	XM_001080708	Slc6a16	solute carrier family 6, member 16	-0.597264	down	0.0346342
A_44_P1029241	NM_001107660	Car1	carbonic anhydrase 1	-0.598344	down	0.049161
A_43_P17571	NM_001134971	Man2b2	mannosidase, alpha, class 2B, member 2	-0.599582	down	0.00591797
A_44_P1037892	XM_342640	Slc25a13	solute carrier family 25, member 13 (citrin)	-0.599976	down	0.04418
A_44_P139889	NM_053423	Tert	telomerase reverse transcriptase	-0.601656	down	0.0404733
A_44_P501493	NM_001033895	Crtc2	CREB regulated transcription coactivator 2	-0.601755	down	0.0237822
A_44_P200946	NM_001000694	Olr16	olfactory receptor 16	-0.603072	down	0.0374444
A_44_P435422	NM_001014035	Mef2a	myocyte enhancer factor 2a	-0.605552	down	0.00549086
A_44_P366028	XM_225779			-0.60665	down	0.0288756
A_44_P838681	XR_006886	LOC365344	similar to testes-specific heterogenous nuclear ribonucleoprotein G-T	-0.607148	down	0.0164867
A_44_P264880	XM_002725641	LOC100363884	hypothetical protein LOC100363884	-0.607362	down	0.0177121
A_44_P278843	XM_217505			-0.608118	down	0.0407262
A_44_P159341	XM_221188	Tbc1d16	TBC1 domain family, member 16	-0.608826	down	0.0301029
A_44_P870348	NM_001107522	Slc35d3	solute carrier family 35, member D3	-0.609762	down	0.0269101
A_44_P252517	NM_173149	Havcr1	hepatitis A virus cellular receptor 1	-0.609779	down	0.049984
A_43_P15319	NM_031585	Pla2g1b	phospholipase A2, group IB, pancreas	-0.610569	down	0.0204323
A_44_P905677	AW523106			-0.611549	down	0.018922
A_44_P1025750	NM_001007618	Rchy1	ring finger and CHY zinc finger domain containing 1	-0.611728	down	0.0218731
A_44_P335671	NM_001108771	Cd109	CD109 molecule	-0.611856	down	0.0267521
A_44_P296798	AI703662			-0.612361	down	0.0216492
A_43_P13141	NM_130824	Rasgrp4	RAS guanyl releasing protein 4	-0.612899	down	0.0209044
A_44_P450496	XM_001064779			-0.614436	down	0.0370468
A_44_P382765	NM_031781	Apba3	amyloid beta (A4) precursor protein-binding, family A, member 3	-0.614736	down	0.0196984
A_44_P459858	NM_001105858	Ppp1r27	protein phosphatase 1, regulatory subunit 27	-0.615115	down	0.0255732
A_44_P533811	NM_147214	LOC259246	alpha-2u globulin PGCL1	-0.616448	down	0.0479492
A_44_P509138	EX492441			-0.616483	down	0.0484146
A_44_P233557	NM_182669	Micalcl	MICAL C-terminal like	-0.617814	down	0.00402877
A_44_P344807	XM_001055413	Katnal2	katanin p60 subunit A-like 2	-0.617944	down	0.0410041
A_44_P128472	NM_001024239	Ervfrd-1	endogenous retrovirus group FRD, member 1	-0.617971	down	0.0110501
A_43_P22646	XM_002727527	Kdm6a	lysine (K)-specific demethylase 6A	-0.618467	down	0.0215684
A_44_P424587	XM_001061373	LOC681354	similar to RIKEN cDNA 4832428D23	-0.619094	down	0.0276219
A_44_P293774	BF558419			-0.619874	down	0.0302633
A_42_P472274	NM_001130544	Slurp1	secreted Ly6/Plaur domain containing 1	-0.621601	down	0.0467194
A_44_P200376	AA925887			-0.621924	down	0.0445688
A_44_P173255	XM_345305			-0.622501	down	0.0416921
A_44_P318661	XM_342975	Mthfr	methylenetetrahydrofolate reductase (NAD(P)H)	-0.622579	down	0.041455
A_44_P451717	CK841650			-0.622662	down	0.0474937
A_44_P255854	NM_001163477	RGD1564575	RGD1564575	-0.623505	down	0.0175226
A_44_P229931	BF285291			-0.624312	down	0.0122821
A_43_P21706	NM_001109599	Pou2af1	POU class 2 associating factor 1	-0.625164	down	0.0438051
A_42_P600372	NM_001005562	Creb3l1	cAMP responsive element binding protein 3-like 1	-0.625292	down	0.0199878
A_44_P1036339	XR_006738	LOC689842	similar to Nucleolar GTP-binding protein 1 (Chronic renal failure gene protein) (GTP-binding protein NGB)	-0.625452	down	0.000785152
A_44_P878941	BE099838			-0.626227	down	0.0136375
A_44_P276317	NM_012704	Ptger3	prostaglandin E receptor 3 (subtype EP3)	-0.626364	down	0.0364036
A_44_P154733	NM_019338	Rgs11	regulator of G-protein signaling 11	-0.626638	down	0.0299216
A_44_P449828	AF249748	Kcnq4	potassium voltage-gated channel, KQT-like subfamily, member 4	-0.627	down	0.0310031
A_44_P292587	NM_001000020	Olr1454	olfactory receptor 1454	-0.629283	down	0.00654508
A_44_P262958	NM_001108721	Prima1	proline rich membrane anchor 1	-0.629639	down	0.031918
A_44_P542616	XM_001060542	LOC681153	hypothetical protein LOC681153	-0.62979	down	0.0190365
A_44_P426524	NM_001105966	Creg1	cellular repressor of E1A-stimulated genes 1	-0.63168	down	0.0019533
A_44_P208317	XM_001074018	RGD1560695	similar to hypothetical protein 4930474N05	-0.631773	down	0.0377966
A_44_P299303	NM_173300	Olr1271	olfactory receptor 1271	-0.632042	down	0.0182274
A_44_P1022978	AA801048			-0.632166	down	0.0422186
A_44_P269306	NM_053577	Spp2	secreted phosphoprotein 2	-0.632843	down	0.0293438
A_43_P13031	NM_057109	Barhl1	BarH-like homeobox 1	-0.634059	down	0.046576
A_44_P389717	BQ203711			-0.636217	down	0.0258726
A_44_P501536	XM_225474	Armc4	armadillo repeat containing 4	-0.63675	down	0.00618957
A_43_P12295	NM_022687	Hes3	hairy and enhancer of split 3 (Drosophila)	-0.636817	down	0.00531916
A_44_P487181	M29996			-0.639326	down	0.00631891
A_44_P355782	BE099063			-0.640426	down	0.00183346
A_44_P913386	NM_001109039	Fam117a	family with sequence similarity 117, member A	-0.640658	down	0.0166116
A_44_P789130	BF418059			-0.642915	down	0.00100276
A_44_P533028	NM_001107161	RGD1310262	hypothetical LOC304650	-0.643927	down	0.0305109
A_44_P375480	NM_001080151	Cep85	centrosomal protein 85kDa	-0.644463	down	0.0485479
A_44_P548126	NM_053565	Socs3	suppressor of cytokine signaling 3	-0.644506	down	0.00964003
A_44_P206439	XM_222435			-0.644609	down	0.0489988
A_44_P355294	BP493875			-0.646205	down	0.0229232
A_44_P276080	NM_001002823	Wnk1	WNK lysine deficient protein kinase 1	-0.646426	down	0.0365084
A_44_P259047	NM_013030	Slc34a1	solute carrier family 34 (sodium phosphate), member 1	-0.650842	down	0.0206369
A_44_P209840	CK843025			-0.651408	down	0.0100929
A_44_P306414	NM_001000892	Olr1679	olfactory receptor 1679	-0.651438	down	0.0177244
A_44_P308768	NM_001001086	Olr1256	olfactory receptor 1256	-0.65177	down	0.0324987
A_44_P385770	BM391844	Utp18	UTP18, small subunit (SSU) processome component, homolog (yeast)	-0.652263	down	0.0193789
A_44_P292568	NM_001000207	Olr233	olfactory receptor 233	-0.653002	down	0.0451249
A_43_P12240	NM_022528	Hif3a	hypoxia inducible factor 3, alpha subunit	-0.653089	down	0.00504236
A_44_P242904	NM_181373	Grik3	glutamate receptor, ionotropic, kainate 3	-0.658255	down	0.0334059
A_44_P133366	NM_001107642	Tulp1	tubby like protein 1	-0.658262	down	0.0236767
A_44_P117175	XM_343362			-0.658503	down	0.0313256
A_44_P153774	NM_053758	Plce1	phospholipase C, epsilon 1	-0.658597	down	0.00173027
A_44_P269509	XM_002725476	LOC100363653	formyl peptide receptor, related sequence 2-like	-0.658716	down	0.0277438
A_44_P227100	NM_001106358	Dmrt3	doublesex and mab-3 related transcription factor 3	-0.659955	down	0.0166017
A_43_P21893	NM_001012055	Cdh16	cadherin 16	-0.661528	down	0.0213045
A_44_P132776	NM_001000564	Olr536	olfactory receptor 536	-0.661552	down	0.00144863
A_44_P479890	NM_153821	Prrx1	paired related homeobox 1	-0.66585	down	0.000359096
A_44_P141996	NM_001000774	Olr1450	olfactory receptor 1450	-0.667308	down	0.00551368
A_43_P14622	NM_001011954	Cybrd1	cytochrome b reductase 1	-0.66762	down	0.0445429
A_44_P442774	U06747	Q63656_RAT		-0.667674	down	0.0231338
A_44_P421897	XM_227056			-0.667959	down	0.0181358
A_44_P501327	NM_001107487	Zfp112	zinc finger protein 112	-0.668879	down	0.0077468
A_44_P520159	NM_017255	P2ry2	purinergic receptor P2Y, G-protein coupled, 2	-0.670732	down	0.0156667
A_44_P168684	NM_001127557	Rtdr1	rhabdoid tumor deletion region gene 1	-0.671057	down	0.0188072
A_44_P920424	BI282373			-0.671634	down	0.0403072
A_44_P1027780	XM_341136	Cep350	centrosomal protein 350	-0.67295	down	0.0127607
A_44_P458021	NM_012870	Tnfrsf11b	tumor necrosis factor receptor superfamily, member 11b	-0.673607	down	0.0402016
A_44_P767801	BG375126			-0.673723	down	0.0243561
A_44_P606150	NM_001166761	Vom1r104	vomeronasal 1 receptor 104	-0.674249	down	0.0327954
A_42_P676304	NM_001106314	Ifitm1	interferon induced transmembrane protein 1	-0.674785	down	0.0328508
A_44_P363252	NM_001012504	Set	SET nuclear oncogene	-0.67874	down	0.0419803
A_44_P136388	BG665613			-0.678747	down	0.0172069
A_44_P367958	XM_341980			-0.679921	down	0.00767307
A_43_P19663	NM_001106361	Pax2	paired box 2	-0.680365	down	0.021121
A_44_P176063	XM_221479			-0.681197	down	0.0020481
A_44_P667280	XM_001055864	LOC680136	similar to keratin associated protein 2-4	-0.681668	down	0.0451615
A_43_P15804	NM_001100639	Pou2f1	POU class 2 homeobox 1	-0.683697	down	0.000488659
A_43_P12291	NM_022680	Akp3	alkaline phosphatase 3, intestine, not Mn requiring	-0.684384	down	0.00840167
A_44_P940810	AA946110			-0.684604	down	0.0496291
A_44_P367716	AF039891	Anpep	alanyl (membrane) aminopeptidase	-0.685153	down	0.0279359
A_44_P342550	NM_001107869	Dysf	dysferlin	-0.685749	down	0.00642321
A_44_P315937	NM_012534	Cryaa	crystallin, alpha A	-0.686186	down	0.000342896
A_44_P487723	XM_228347	Sh3rf3	SH3 domain containing ring finger 3	-0.68637	down	0.0309105
A_44_P342858	BF549473			-0.687589	down	0.0408819
A_44_P418585	AW915208			-0.68818	down	0.0254716
A_44_P331027	XM_234722	RGD1562420	similar to hypothetical protein	-0.688509	down	0.011559
A_44_P215544	XM_344713	RGD1565920	similar to OTTMUSP00000000438	-0.688884	down	0.0365115
A_44_P517944	XM_217706			-0.689075	down	0.0497009
A_44_P435627	NM_001000675	Olr527	olfactory receptor 527	-0.690182	down	0.0419481
A_44_P122723	BG667918			-0.690968	down	0.0145023
A_44_P867688	XM_577993	Ttc23l	tetratricopeptide repeat domain 23-like	-0.69156	down	0.0443991
A_43_P11037	BM391830			-0.692142	down	0.0126298
A_44_P820495	AA859324			-0.692153	down	0.0384173
A_44_P435381	NM_030656	Agxt	alanine-glyoxylate aminotransferase	-0.693123	down	0.0332263
A_44_P337675	NM_001108391	Zic5	Zic family member 5	-0.693447	down	0.0329419
A_44_P390462	BF557101			-0.693952	down	0.0313635
A_43_P21685	XM_219902	Trpm3	transient receptor potential cation channel, subfamily M, member 3	-0.698408	down	0.00881578
A_44_P552514	NM_199489	Ccr7	chemokine (C-C motif) receptor 7	-0.700117	down	0.047787
A_44_P107996	XM_002727020	LOC367050	similar to 60S ribosomal protein L35	-0.700148	down	0.049729
A_44_P311620	XM_215166			-0.70146	down	0.00109376
A_44_P635379	BF399591			-0.703673	down	0.00966033
A_42_P736967	NM_001039339	Zdhhc18	zinc finger, DHHC-type containing 18	-0.704787	down	0.0416825
A_44_P465303	AA964361			-0.705036	down	0.0490745
A_44_P110307	XM_234897			-0.705045	down	0.029527
A_44_P142670	XM_002727584	LOC100364757	rCG36465-like	-0.705634	down	0.0476939
A_44_P393631	XM_341088			-0.706048	down	0.00692713
A_44_P983188	AA818818			-0.706415	down	0.0195188
A_44_P342008	NM_001100749	Mxd1	max dimerization protein 1	-0.709086	down	0.000447655
A_43_P23135	NM_001106630	Jph1	junctophilin 1	-0.709389	down	0.0290522
A_44_P620591	AA892259			-0.709849	down	0.0226073
A_44_P393852	NM_001134736	Wdr63	WD repeat domain 63	-0.712198	down	0.0248621
A_43_P20418	XM_344780	Zcchc14	zinc finger, CCHC domain containing 14	-0.713177	down	0.043565
A_44_P428988	XM_001081133	LOC692017	similar to ubiquinol-cytochrome c reductase binding protein	-0.713983	down	0.0338867
A_44_P250848	XM_212862			-0.715397	down	0.00120747
A_44_P518876	CA507185			-0.716081	down	0.0199413
A_43_P23288	NM_001109242	RGD1562515	similar to RIKEN cDNA 4931417E11	-0.716176	down	0.0440078
A_44_P509711	AI178160			-0.718662	down	0.0392979
A_44_P489782	XM_212905			-0.718711	down	0.0282268
A_44_P807861	NM_001106739	Six4	SIX homeobox 4	-0.721293	down	0.0334979
A_43_P11044	NM_001009632	G0s2	G0/G1switch 2	-0.721571	down	0.0161404
A_44_P489907	NM_001106118	Tubal3	tubulin, alpha-like 3	-0.721849	down	0.044855
A_44_P169587	AA943579			-0.722301	down	0.0267314
A_43_P14440	NM_178093	Mtus1	microtubule associated tumor suppressor 1	-0.722973	down	0.0182269
A_44_P1071010	AY387047	Q6TUI3_RAT		-0.72431	down	0.0373046
A_44_P629449	BF404510			-0.724953	down	0.0383567
A_44_P286551	AA956791			-0.72626	down	0.0284897
A_44_P102481	AB073720	Sox9	SRY-box containing gene 9	-0.729505	down	0.00313698
A_43_P13783	CA510594			-0.729807	down	0.0104003
A_44_P244373	BF545451			-0.730041	down	0.0325158
A_42_P500675	NM_013179	Hcrt	hypocretin	-0.730358	down	0.0205336
A_42_P809694	BF563390			-0.730379	down	0.01279
A_44_P503972	XM_226403	Kctd19	potassium channel tetramerisation domain containing 19	-0.731437	down	0.0251842
A_43_P19839	XM_001065281	RGD1560720	RGD1560720	-0.733683	down	0.0413258
A_44_P831755	NM_001025052	LOC500825	hypothetical protein LOC500825	-0.733901	down	0.0217016
A_44_P109648	NM_031674	Ctla4	cytotoxic T-lymphocyte-associated protein 4	-0.734	down	0.0338818
A_44_P379461	NM_212496	Dhx16	DEAH (Asp-Glu-Ala-His) box polypeptide 16	-0.736592	down	0.0490591
A_43_P12801	NM_053412	Ilf3	interleukin enhancer binding factor 3	-0.738214	down	0.0346802
A_43_P16210	NM_001033655	Dnah1	dynein, axonemal, heavy chain 1	-0.739894	down	0.0374072
A_44_P611866	XM_576628	Tmem200c	transmembrane protein 200C	-0.740665	down	0.000208747
A_44_P346209	BP490681			-0.741082	down	0.00685191
A_44_P710235	AW914549			-0.741311	down	0.0246088
A_44_P421499	M17593	Igf1	insulin-like growth factor 1	-0.741369	down	0.00638217
A_42_P693821	NM_012953	Fosl1	fos-like antigen 1	-0.741506	down	0.0294682
A_44_P354431	XR_006398	RGD1309926	similar to RIKEN cDNA G431001E03 gene	-0.742796	down	0.016332
A_44_P262625	XM_344424			-0.745459	down	0.0374291
A_44_P914747	NM_001106077	Mau2	Mau2 chromatid cohesion factor homolog (C. elegans)	-0.745822	down	0.00677071
A_44_P417303	XM_343770	RGD1560784	similar to RIKEN cDNA B630019K06	-0.746288	down	0.0411343
A_43_P23342	NM_212536	Msh5	mutS homolog 5 (E. coli)	-0.74632	down	0.0460406
A_44_P837888	NM_001007710	Acpl2	acid phosphatase-like 2	-0.746655	down	0.00121078
A_44_P261720	BE107015			-0.747272	down	0.0298652
A_44_P138230	XM_236238			-0.748652	down	0.0250275
A_43_P11603	NM_012882	Sstr5	somatostatin receptor 5	-0.751622	down	0.018818
A_43_P15602	NM_134391	Defb22	defensin beta 22	-0.752246	down	0.0371505
A_44_P121839	XM_345657			-0.752766	down	0.0325676
A_44_P480472	XM_224421			-0.753435	down	0.014518
A_44_P185517	XM_002724691	LOC100359886	keratin associated protein 11-1-like	-0.754326	down	0.0195626
A_44_P163399	U89531	Ttn	titin	-0.757147	down	0.0455156
A_44_P959331	XM_226468	Hydin	Hydin, axonemal central pair apparatus protein	-0.757187	down	0.0327092
A_44_P415835	BI304009			-0.757409	down	0.0172449
A_44_P1010712	AI232809			-0.761446	down	0.0179581
A_44_P449567	NM_181377	Rtn4rl1	reticulon 4 receptor-like 1	-0.761485	down	0.0109592
A_44_P243048	NM_001000460	Olr1293	olfactory receptor 1293	-0.76234	down	0.0332295
A_44_P390664	BE117616			-0.762448	down	0.0184843
A_44_P499577	NM_001105776	Foxi1	forkhead box I1	-0.763035	down	0.00756269
A_43_P10051	NM_001009478	Saa4	serum amyloid A4, constitutive	-0.763468	down	0.0106345
A_43_P11125	CB544867			-0.764687	down	0.0379337
A_44_P526836	AA956930			-0.765047	down	0.0187397
A_44_P247533	AA945596			-0.765673	down	0.0243655
A_44_P498078	BG667163			-0.766974	down	0.0135208
A_44_P426203	NM_001000125	Olr44	olfactory receptor 44	-0.767131	down	0.000611614
A_44_P308662	NM_012643	Ret	ret proto-oncogene	-0.768028	down	0.000207708
A_44_P394609	BF560960			-0.768323	down	0.000412271
A_44_P433875	XM_216263			-0.770262	down	0.0370343
A_44_P105608	XM_002727056	LOC100360390	claudin 25-like	-0.770355	down	0.0483227
A_44_P435867	XM_001057586	Atp5hl1	ATP synthase, H+ transporting, mitochondrial Fo complex, subunit d-like 1	-0.771367	down	0.0403946
A_44_P316381	XM_223522			-0.772017	down	0.00193372
A_42_P527724	NM_053634	Fcnb	ficolin B	-0.772282	down	0.0130853
A_44_P325629	NM_001000010	Olr1425	olfactory receptor 1425	-0.773184	down	0.0385875
A_44_P1046205	NM_001106663	Kdm4c	lysine (K)-specific demethylase 4C	-0.773434	down	0.0200096
A_44_P521520	BE120656			-0.774217	down	0.00385795
A_44_P171118	XM_229068	RGD1564843	similar to hypothetical protein 4930474N05	-0.777686	down	0.0273028
A_44_P508691	NM_001127654	Tm6sf2	transmembrane 6 superfamily member 2	-0.779526	down	0.00141664
A_44_P304899	XM_002726682	LOC100365304	tudor domain-containing protein 7-like	-0.780042	down	0.000226484
A_44_P494366	XM_573493	Dusp27	dual specificity phosphatase 27 (putative)	-0.782538	down	0.00399393
A_44_P501292	XM_344800			-0.783534	down	0.0219601
A_43_P12436	NM_024383	Hes5	hairy and enhancer of split 5 (Drosophila)	-0.785694	down	0.00356872
A_44_P271423	NM_173045	Zc3hav1	zinc finger CCCH type, antiviral 1	-0.786353	down	0.0441168
A_44_P398299	NM_001100857	RGD1310587	similar to hypothetical protein FLJ14146	-0.787344	down	0.00226909
A_44_P316194	NM_017156	Cyp2b12	cytochrome P450, family 2, subfamily b, polypeptide 12	-0.788763	down	0.0125642
A_44_P399795	BF281201			-0.789785	down	0.0305482
A_44_P212552	NM_133317	Tob1	transducer of ErbB-2.1	-0.791897	down	0.0126398
A_44_P219372	CA505509			-0.792733	down	0.000293909
A_44_P592667	NM_001170606	Spink5	serine peptidase inhibitor, Kazal type 5	-0.794084	down	0.0280805
A_44_P989581	NM_001024324	Fam71f1	family with sequence similarity 71, member F1	-0.796551	down	0.0240536
A_44_P358306	NM_001000186	Olr193	olfactory receptor 193	-0.797891	down	0.0102999
A_44_P447957	NM_001170342	Akr1c12	aldo-keto reductase family 1, member C12	-0.798325	down	0.0028126
A_43_P17808	NM_001134508	RGD1307603	similar to hypothetical protein MGC37914	-0.798934	down	0.0336051
A_44_P939814	AI511420			-0.803361	down	0.00891139
A_44_P304159	NM_001000329	Olr588	olfactory receptor 588	-0.805569	down	0.0388541
A_44_P319206	XM_234905	Odf3l2	outer dense fiber of sperm tails 3-like 2	-0.806331	down	0.000935011
A_44_P198608	NM_001000805	Olr1253	olfactory receptor 1253	-0.80917	down	0.0144488
A_43_P11459	NM_012550	Ednra	endothelin receptor type A	-0.809937	down	0.0150619
A_44_P299641	XM_001072702	Olr1572	olfactory receptor 1572	-0.812009	down	0.0102391
A_44_P522274	CB328266			-0.812292	down	0.0246148
A_43_P19506	XM_219575			-0.812669	down	0.03797
A_44_P278659	AJ517196			-0.813306	down	0.000573762
A_44_P178271	XM_345545			-0.813508	down	0.0169081
A_44_P229917	AA955484			-0.815655	down	0.000486377
A_44_P541764	AA818997			-0.816405	down	0.00711998
A_44_P614154	BE110237			-0.816715	down	0.0345269
A_44_P296405	BI296555			-0.817446	down	0.00781715
A_44_P262371	NM_024355	Axin2	axin 2	-0.817831	down	0.000753719
A_44_P423710	NM_001000838	Olr1622	olfactory receptor 1622	-0.818624	down	0.000922529
A_42_P552681	NM_001024273	Cmah	cytidine monophosphate-N-acetylneuraminic acid hydroxylase	-0.818967	down	0.00927579
A_44_P316046	NM_001000446	Olr1234	olfactory receptor 1234	-0.81967	down	0.0371951
A_44_P241690	NM_001107098	Gpr128	G protein-coupled receptor 128	-0.820248	down	0.0368941
A_44_P476236	BF406637			-0.82106	down	0.00537819
A_44_P114606	XR_009316	RGD1563194	similar to ribosomal protein L13	-0.822991	down	0.0306532
A_44_P149300	U06748	Muc4	mucin 4, cell surface associated	-0.83154	down	0.0353031
A_43_P13148	NM_131909	Hrh4	histamine receptor H4	-0.831776	down	0.0264566
A_43_P22739	NM_001109318	RGD1565785	similar to chromosome X open reading frame 21	-0.832055	down	0.0122412
A_44_P142117	L13202	Foxd3	forkhead box D3	-0.832993	down	0.0435109
A_44_P429218	XM_228557			-0.834906	down	0.0235706
A_44_P441272	XM_346102			-0.835081	down	0.00139906
A_44_P146845	NM_053288	Orm1	orosomucoid 1	-0.836584	down	0.00612932
A_42_P753429	NM_013033	Slc5a1	solute carrier family 5 (sodium/glucose cotransporter), member 1	-0.839518	down	0.046126
A_44_P370595	XM_345122			-0.840043	down	0.0399965
A_44_P559413	AA818240	Nup153	nucleoporin 153	-0.840063	down	0.0234442
A_42_P800916	NM_022403	Tdo2	tryptophan 2,3-dioxygenase	-0.842018	down	0.000682602
A_44_P438868	XM_237403	Hjurp	Holliday junction recognition protein	-0.844088	down	0.0133868
A_42_P454929	NM_001108469	Cdc42ep5	CDC42 effector protein (Rho GTPase binding) 5	-0.845755	down	0.0013583
A_44_P319617	AI764547			-0.846044	down	0.0497459
A_44_P204264	AA955202			-0.847514	down	0.0456884
A_44_P642547	FM113879			-0.848972	down	0.0428992
A_44_P332515	NM_001000713	Olr1523	olfactory receptor 1523	-0.849172	down	0.0266268
A_44_P130491	NM_017057	Tnp2	transition protein 2	-0.849548	down	0.0375269
A_44_P113963	NM_001000847	Olr812	olfactory receptor 812	-0.849757	down	0.0358967
A_44_P109342	NM_031971	Hspa1a	heat shock 70kD protein 1A	-0.84979	down	0.0297752
A_44_P544119	CK843535			-0.851862	down	0.018879
A_44_P315895	NM_177962	Slc14a2	solute carrier family 14 (urea transporter), member 2	-0.851934	down	0.0148376
A_44_P367513	NM_173093	Cyp2d3	cytochrome P450, family 2, subfamily d, polypeptide 3	-0.856196	down	0.00324672
A_43_P15965	M33747	Ugt2b37	UDP-glucuronosyltransferase 2 family, member 37	-0.856244	down	0.00635114
A_44_P102755	NM_001105969	Vangl2	vang-like 2 (van gogh, Drosophila)	-0.85728	down	0.0499458
A_42_P546008	NM_012878	Sftpd	surfactant protein D	-0.857357	down	0.0300927
A_44_P121251	AB072251			-0.857674	down	0.0358718
A_44_P863419	CA506720			-0.859582	down	0.02243
A_44_P168856	NM_001108146	Zc3h12c	zinc finger CCCH type containing 12C	-0.860896	down	0.0475409
A_44_P260542	XM_346356			-0.863455	down	0.0279698
A_44_P1008050	NM_001034008	Ncoa4	nuclear receptor coactivator 4	-0.865195	down	0.000317681
A_44_P226109	X61479	Csf1r	colony stimulating factor 1 receptor	-0.868025	down	0.00925211
A_43_P11836	NM_017140	Drd3	dopamine receptor D3	-0.868655	down	0.00985474
A_44_P248282	NM_001109455	Nkx6-3	NK6 homeobox 3	-0.868827	down	0.0121079
A_44_P222821	Z93360			-0.869169	down	0.0248807
A_44_P621738	NM_001014096	Cldn18	claudin 18	-0.871732	down	0.0243646
A_42_P542960	XM_578417	Rerg	RAS-like, estrogen-regulated, growth-inhibitor	-0.87267	down	0.00646279
A_44_P111927	XM_001056983	Mcpt4l1	mast cell protease 4-like 1	-0.874297	down	0.0121855
A_44_P313608	NM_001000057	Olr901	olfactory receptor 901	-0.876061	down	0.0471942
A_43_P18689	CB548152			-0.877422	down	0.0489279
A_44_P388643	BF284624			-0.87786	down	0.0417361
A_44_P497229	XM_001069077	Gpr111	G protein-coupled receptor 111	-0.880539	down	0.0127183
A_44_P230320	NM_031512	Il1b	interleukin 1 beta	-0.881412	down	0.0102305
A_44_P409965	XM_001073998	LOC690288	similar to Dynein heavy chain at 16F CG7092-PA	-0.881554	down	0.010271
A_44_P520045	NM_001001371	Olr1002	olfactory receptor 1002	-0.891287	down	0.0218071
A_44_P317866	AI547958			-0.891563	down	0.0215085
A_44_P258577	NM_001109491	Gapt	Grb2-binding adaptor protein, transmembrane	-0.894221	down	0.0084973
A_44_P212242	AA893634			-0.894519	down	0.0154068
A_43_P12642	NM_031710	Olr226	olfactory receptor 226	-0.895922	down	0.0133823
A_44_P758422	AW143472			-0.89707	down	0.0320484
A_44_P469531	NM_031537	LOC24906	RoBo-1	-0.897796	down	0.0015474
A_44_P130360	NM_001000904	Olr825	olfactory receptor 825	-0.899231	down	0.0131461
A_44_P380357	XM_343921			-0.899872	down	0.0171799
A_44_P218119	NM_001109427	Ankrd65	ankyrin repeat domain 65	-0.900364	down	0.0357458
A_44_P323120	NM_001002820	Ggt6	gamma-glutamyl transferase 6	-0.902044	down	0.0419788
A_44_P134094	AW529441			-0.903135	down	0.0337059
A_43_P21717	NM_001108453	Cbfa2t3	core-binding factor, runt domain, alpha subunit 2; translocated to, 3	-0.903523	down	0.00145583
A_44_P405668	XM_001054040	LOC679690	similar to ATP synthase, H+ transporting, mitochondrial Fo complex, subunit G	-0.904795	down	0.0479674
A_44_P1002407	AI137378			-0.906622	down	0.000373216
A_44_P255319	XM_218144			-0.907155	down	0.0270451
A_44_P231983	NM_001098216	Tead3	TEA domain family member 3	-0.912716	down	0.0122951
A_44_P742566	AW143003			-0.913286	down	0.0118763
A_42_P521210	NM_001169138	Thbs2	thrombospondin 2	-0.913796	down	0.011019
A_44_P913216	NM_001044299	LOC690784	hypothetical protein LOC690784	-0.914071	down	0.0280277
A_44_P285601	NM_001001023	Olr94	olfactory receptor 94	-0.91533	down	0.0146529
A_44_P475467	NM_012509	Atp4a	ATPase, H+/K+ exchanging, alpha polypeptide	-0.915549	down	0.026748
A_44_P309613	XM_002726866	LOC100364912	rCG29233-like	-0.920367	down	0.00165781
A_44_P130534	AF071214	AAC25671		-0.922498	down	0.0156755
A_44_P501005	NM_001000245	Olr323	olfactory receptor 323	-0.927431	down	0.0426205
A_44_P253335	NM_001012107	Gpr157	G protein-coupled receptor 157	-0.927676	down	0.0310445
A_44_P977375	CK596726			-0.93008	down	0.0363392
A_44_P503303	NM_175602	Taar9	trace amine-associated receptor 9	-0.931482	down	0.00461802
A_44_P555539	NM_001033688	Dsc2	desmocollin 2	-0.932265	down	0.0432701
A_44_P328701	XM_002726693	LOC680646	similar to 40S ribosomal protein S2	-0.933305	down	0.0374722
A_44_P241845	AA900893			-0.933435	down	0.0321425
A_42_P759524	NM_022957	Serpina5	serine (or cysteine) peptidase inhibitor, clade A, member 5	-0.934878	down	0.00394464
A_44_P530896	AA858639			-0.935055	down	0.0201206
A_44_P362356	AI535065			-0.935334	down	0.0286811
A_44_P459092	BX883048	RT1-N3	RT1 class Ib, locus N3	-0.936174	down	0.0439993
A_44_P423704	NM_017221	Shh	sonic hedgehog	-0.938965	down	0.0390165
A_44_P437736	BI296388			-0.939153	down	0.00143296
A_44_P296994	NM_013108	Adrb3	adrenergic, beta-3-, receptor	-0.942958	down	0.0161102
A_44_P814633	AI145762			-0.94337	down	0.00444906
A_44_P137377	NM_175600	Taar8c	trace amine-associated receptor 8c	-0.946055	down	0.00417243
A_44_P194447	BC079195	LOC498465	similar to RIKEN cDNA 1700001F09	-0.94766	down	0.000155676
A_44_P179925	NM_001000541	Olr43	olfactory receptor 43	-0.948079	down	0.000520966
A_44_P472583	AW914016			-0.94812	down	0.045388
A_44_P548864	NM_001105852	Otop3	otopetrin 3	-0.948677	down	0.0330561
A_44_P232060	XM_229347			-0.951346	down	0.00768606
A_44_P340920	AA924453			-0.958307	down	0.029659
A_44_P170413	NM_001000846	Olr813	olfactory receptor 813	-0.958665	down	0.0451181
A_44_P880302	AW916124			-0.958809	down	0.00370212
A_44_P741757	AA850402			-0.959052	down	0.0079209
A_44_P237475	AABR03057674			-0.959613	down	0.0228463
A_44_P477871	NM_013034	Slc6a4	solute carrier family 6 (neurotransmitter transporter, serotonin), member 4	-0.959923	down	0.034597
A_44_P724820	BI395747			-0.960695	down	0.0302523
A_44_P201276	XM_218261	RGD1566307	similar to PIRB1	-0.961598	down	0.0365217
A_44_P215893	XM_001081061	Gas2l2	growth arrest-specific 2 like 2	-0.967629	down	0.00928337
A_44_P836806	XR_006817			-0.970808	down	0.0177442
A_44_P441195	NM_001108181	Acad11	acyl-CoA dehydrogenase family, member 11	-0.9724	down	0.000434119
A_44_P822989	XM_001070627	Rab11fip1	RAB11 family interacting protein 1 (class I)	-0.980508	down	0.0465803
A_43_P14591	NM_022176	Prl6a1	prolactin family 6, subfamily a, member 1	-0.980946	down	0.00842704
A_44_P234854	BF550234			-0.983222	down	0.00171842
A_43_P21779	XM_001062907	Ttc39d	tetratricopeptide repeat domain 39D	-0.983293	down	0.00568399
A_44_P1071020	NM_001177824	LOC100363193	LRRGT00076-like	-0.98651	down	0.0140055
A_44_P328743	XM_345810	RGD1562814	similar to peptidylprolyl isomerase A (cyclophilin A))	-0.99309	down	0.0336167
A_42_P738549	NM_031670	Napsa	napsin A aspartic peptidase	-0.995178	down	0.00232172
A_44_P353618	NM_053587	S100a9	S100 calcium binding protein A9	-0.998805	down	0.0018274
A_42_P577431	NM_001109422	Bcl3	B-cell CLL/lymphoma 3	-1.00157	down	0.00166085
A_44_P411280	AI012428			-1.00202	down	0.0263657
A_44_P370199	NM_022240	A4galt	alpha 1,4-galactosyltransferase	-1.00284	down	0.00418215
A_44_P234924	BQ192508			-1.00343	down	0.00231848
A_44_P411912	NM_173339	Ceacam10	carcinoembryonic antigen-related cell adhesion molecule 10	-1.00366	down	0.00369872
A_44_P255415	XM_001072151	LOC689821	similar to ribosomal protein S12	-1.00422	down	0.037877
A_44_P498854	NM_133513	Prol1	proline rich, lacrimal 1	-1.00539	down	0.0227764
A_43_P11932	NM_017352	Nr4a3	nuclear receptor subfamily 4, group A, member 3	-1.00813	down	0.00250683
A_44_P167234	AI230614			-1.0094	down	0.0195301
A_44_P221245	BQ211822			-1.01498	down	0.00120205
A_44_P312831	AI227667			-1.01713	down	0.0107194
A_44_P165807	AF107265	Slc4a4	solute carrier family 4, sodium bicarbonate cotransporter, member 4	-1.02141	down	0.02895
A_44_P550263	NM_001001116	Olr1720	olfactory receptor 1720	-1.02648	down	0.00407537
A_44_P1071200	AJ517195	A5JHH3		-1.03041	down	0.00115061
A_44_P145835	AA891571			-1.03272	down	0.00590107
A_44_P163618	NM_001105979	Mixl1	Mix paired-like homeobox 1	-1.03534	down	0.0359065
A_44_P149466	XM_344060			-1.04021	down	0.0240783
A_44_P308827	NM_001000134	Olr74	olfactory receptor 74	-1.0418	down	0.0435509
A_42_P499546	NM_001039007	Hrasls5	HRAS-like suppressor family, member 5	-1.04369	down	0.0475713
A_44_P341816	NM_181692	Kiss1	KiSS-1 metastasis-suppressor	-1.04561	down	0.0300199
A_44_P285575	NM_173303	Cox6c-ps1	cytochrome c oxidase subunit VIc, pseudogene	-1.04636	down	0.0289393
A_44_P217875	BC098071	Dsp	desmoplakin	-1.04828	down	0.00401312
A_44_P517958	NM_001037357	Lilrb3l	leukocyte immunoglobulin-like receptor, subfamily B (with TM and ITIM domains), member 3-like	-1.04849	down	0.00980895
A_44_P159310	NM_001106935	RGD1562871	similar to BMI1-like protein	-1.05073	down	0.0377651
A_44_P539136	NM_001106936	Fam46d	family with sequence similarity 46, member D	-1.0512	down	0.0419133
A_44_P1042876	NM_212504	Hspa1b	heat shock 70kD protein 1B (mapped)	-1.05289	down	0.0457717
A_44_P468264	NM_001000234	Olr297	olfactory receptor 297	-1.05388	down	0.016125
A_43_P20484	NM_001107260	Slc39a2	solute carrier family 39 (zinc transporter), member 2	-1.05617	down	0.0028888
A_44_P321043	XM_217910	RGD1561759	similar to putative protein kinase	-1.05657	down	0.0114426
A_42_P638620	NM_130741	Lcn2	lipocalin 2	-1.05716	down	0.0350019
A_44_P417832	AI232494			-1.05775	down	0.000349597
A_44_P992289	XM_001073777	Pot1b	protection of telomeres 1B	-1.05779	down	0.00256987
A_44_P221980	NM_145766	Cdk11b	cyclin-dependent kinase 11B	-1.05891	down	0.0112255
A_44_P583774	BF286548			-1.06011	down	0.0483841
A_44_P531656	NM_001001008	Olr53	olfactory receptor 53	-1.06229	down	0.0213876
A_44_P457386	XM_343090			-1.06331	down	0.00246821
A_44_P272773	AA956465			-1.06855	down	0.0201772
A_44_P215720	XM_232746			-1.0781	down	0.0022184
A_44_P548758	XM_001069698	RGD1563100	similar to KIAA0089	-1.07835	down	0.00701079
A_43_P15328	NM_031828	Kcnma1	potassium large conductance calcium-activated channel, subfamily M, alpha member 1	-1.08692	down	0.000781073
A_44_P460845	XR_009017			-1.0887	down	0.00808354
A_43_P19923	BF563788			-1.09662	down	0.015673
A_44_P314295	NM_001107970	Zmynd12	zinc finger, MYND-type containing 12	-1.09972	down	0.00183678
A_44_P457066	XM_224528			-1.10131	down	2.79572e-05
A_44_P112442	XM_229292	LOC301816	similar to Spindlin-like protein 2 (SPIN-2)	-1.10276	down	0.0385142
A_44_P391068	NM_020540	Gstm3	glutathione S-transferase mu 3	-1.11302	down	0.00652975
A_44_P424703	AI145026			-1.11665	down	0.0337946
A_44_P428535	NM_001000263	Olr384	olfactory receptor 384	-1.11879	down	0.0421047
A_44_P494445	XM_341304			-1.12094	down	0.0325173
A_44_P455252	FM030429			-1.12704	down	0.00273355
A_43_P19259	AY724479	Igf2bp3	insulin-like growth factor 2 mRNA binding protein 3	-1.1349	down	0.00187278
A_44_P396354	XM_233180			-1.13535	down	0.00160048
A_44_P940535	BG378253			-1.14006	down	0.00904855
A_44_P118540	NM_017003	Erbb2	v-erb-b2 erythroblastic leukemia viral oncogene homolog 2, neuro/glioblastoma derived oncogene homolog (avian)	-1.1424	down	0.0346615
A_44_P1030830	NM_001047891	RGD1310507	similar to RIKEN cDNA 1300017J02	-1.14366	down	9.40801e-05
A_44_P858422	BI292219			-1.14994	down	0.0221115
A_44_P449263	AW915889			-1.15064	down	8.52896e-05
A_44_P518665	CA507461			-1.1551	down	4.60091e-05
A_44_P153551	CA506066			-1.15832	down	0.0407607
A_42_P676553	NM_017144	Tnni3	troponin I type 3 (cardiac)	-1.15867	down	0.0281835
A_44_P490708	AA924149			-1.16211	down	0.0271234
A_44_P180866	AA955942			-1.1733	down	0.00019925
A_44_P318572	NM_001013211	Prp2	proline rich protein 2	-1.19017	down	0.0436988
A_44_P146851	NM_013133	Glra1	glycine receptor, alpha 1	-1.1948	down	0.0196735
A_44_P422082	XM_001064448	Ccnb3	cyclin B3	-1.20064	down	0.00317282
A_44_P525300	AY539886	LOC361915	uncharacterized protein LOC361915	-1.20191	down	0.0423693
A_44_P380603	BF405054			-1.20222	down	0.0128415
A_44_P354448	XM_220557	Hs3st3b1	heparan sulfate (glucosamine) 3-O-sulfotransferase 3B1	-1.20359	down	0.000945019
A_43_P11727	NM_013125	Scn5a	sodium channel, voltage-gated, type V, alpha subunit	-1.20452	down	0.00413746
A_44_P508386	NM_012753	Cyp17a1	cytochrome P450, family 17, subfamily A, polypeptide 1	-1.20464	down	0.00587212
A_44_P360876	BC098733	LOC362795	immunoglobulin G heavy chain	-1.20483	down	0.0496943
A_44_P309128	XM_222054			-1.20714	down	0.0304477
A_44_P123965	XM_344678			-1.21401	down	0.0198953
A_44_P175057	NM_013152	Slc18a1	solute carrier family 18 (vesicular monoamine), member 1	-1.21571	down	0.0035734
A_44_P125264	AI059480			-1.21582	down	0.00533088
A_44_P157314	BF558825			-1.23037	down	0.00101886
A_44_P511128	BC161947	Nusap1	nucleolar and spindle associated protein 1	-1.23981	down	0.00644676
A_44_P636717	XM_001062312	LOC685106	similar to ribosomal protein L6	-1.24175	down	0.00656173
A_44_P524608	NM_001105884	Hoxd1	homeo box D1	-1.24821	down	0.0038018
A_44_P170860	XM_212881			-1.24984	down	0.00692322
A_42_P830311	NM_001135834	Mrap	melanocortin 2 receptor accessory protein	-1.26499	down	0.0166578
A_44_P110709	BQ782534			-1.28284	down	0.0492539
A_44_P257788	NM_001106349	Tpd52l3	tumor protein D52-like 3	-1.28626	down	0.045073
A_44_P391638	NM_053944	Pcdh12	protocadherin 12	-1.28746	down	0.0357149
A_44_P293956	AI171961			-1.28792	down	9.79586e-05
A_44_P347023	XM_227709			-1.29283	down	0.0314399
A_44_P247228	AA996810			-1.29505	down	0.0316215
A_43_P12724	NM_032082	Hao2	hydroxyacid oxidase 2 (long chain)	-1.29762	down	0.00211469
A_44_P605515	NM_001025759	MGC112692	similar to Leukosialin precursor (Leucocyte sialoglycoprotein) (Sialophorin) (CD43) (W3/13 antigen)	-1.30112	down	0.0145503
A_44_P135911	XM_343451			-1.30552	down	0.0291006
A_44_P864338	NM_001107503	Cd22	CD22 molecule	-1.31686	down	0.00421192
A_44_P389631	NM_001109288	RGD1563200	similar to CDNA sequence BC048502	-1.31951	down	0.00293218
A_44_P992673	NM_001014162	Acsm5	acyl-CoA synthetase medium-chain family member 5	-1.32491	down	0.0227408
A_44_P143387	U14522	Nos1	nitric oxide synthase 1, neuronal	-1.32999	down	0.00828865
A_44_P199392	NM_001106724	Agr3	anterior gradient 3 homolog (Xenopus laevis)	-1.33186	down	0.0022883
A_44_P517939	XM_344790			-1.33472	down	0.0117758
A_44_P455186	XM_343904			-1.34201	down	0.0466333
A_44_P187075	S63519			-1.36165	down	0.0130878
A_44_P230300	AW523484			-1.36274	down	0.0013211
A_44_P925486	BI284779	Cd300a	Cd300a molecule	-1.37832	down	0.0366038
A_44_P531956	XM_341765			-1.38629	down	0.00811474
A_42_P636627	NM_017110	Cartpt	CART prepropeptide	-1.40167	down	0.0302613
A_44_P449484	BM392147			-1.40724	down	0.0152722
A_44_P412043	NM_001000730	Olr278	olfactory receptor 278	-1.40876	down	0.00987977
A_44_P760046	XM_002724623	LOC100365472	rCG33441-like	-1.41673	down	0.0392349
A_44_P1009354	NM_053526	Cpn1	carboxypeptidase N, polypeptide 1	-1.41808	down	0.000207835
A_44_P591196	NM_001107591	Sfrp5	secreted frizzled-related protein 5	-1.42067	down	0.0463563
A_44_P105844	AA818899			-1.42094	down	0.0196584
A_44_P769938	CB313746			-1.42124	down	0.0427432
A_44_P910050	AW914464			-1.42217	down	0.0250068
A_43_P13745	CB547053			-1.42773	down	0.0223304
A_44_P214837	NM_022696	Hand2	heart and neural crest derivatives expressed 2	-1.43326	down	0.0311317
A_44_P396115	NM_001107675	Maml3	mastermind like 3 (Drosophila)	-1.46137	down	0.0199251
A_44_P561859	CK843557			-1.46274	down	0.00363756
A_42_P488554	NM_017121	Ctsj	cathepsin J	-1.4702	down	0.0424024
A_44_P113984	NM_001000259	Olr375	olfactory receptor 375	-1.52668	down	7.29101e-05
A_44_P372254	NM_053372	Slpi	secretory leukocyte peptidase inhibitor	-1.53165	down	0.0209027
A_44_P1002070	NM_013031	Slc18a2	solute carrier family 18 (vesicular monoamine), member 2	-1.54434	down	0.0175684
A_44_P348941	NM_001000081	Olr1584	olfactory receptor 1584	-1.54981	down	0.026046
A_44_P527117	NM_001170466	Mcpt3	mast cell peptidase 3	-1.552	down	0.04689
A_44_P111843	NM_001014053	Lrrc26	leucine rich repeat containing 26	-1.55663	down	0.0258355
A_44_P416899	NM_031581	Ppyr1	pancreatic polypeptide receptor 1	-1.56203	down	0.0190558
A_44_P426301	U61746	P70574_RAT		-1.56982	down	0.00901061
A_44_P328046	NM_172043	Masp2	mannan-binding lectin serine peptidase 2	-1.58792	down	0.0464488
A_44_P1055780	NM_053822	S100a8	S100 calcium binding protein A8	-1.59864	down	0.000111732
A_44_P651749	NM_001109146	RGD1562492	similar to Orphan sodium- and chloride-dependent neurotransmitter transporter NTT5 (Solute carrier family 6 member 16)	-1.6036	down	0.0377792
A_44_P977085	NM_001109431	LOC680885	hypothetical protein LOC680885	-1.61998	down	0.0194398
A_44_P429608	AA923873			-1.62762	down	0.00271351
A_44_P523485	BF555706			-1.62905	down	0.00442295
A_44_P176025	NM_001011892	Serpinf2	serpin peptidase inhibitor, clade F (alpha-2 antiplasmin, pigment epithelium derived factor), member 2	-1.65141	down	0.000557884
A_44_P196050	BM384214			-1.67781	down	0.025705
A_44_P438313	NM_001107167	Serpinb11	serine (or cysteine) peptidase inhibitor, clade B (ovalbumin), member 11	-1.69408	down	4.30425e-05
A_44_P163158	AI233777			-1.69778	down	0.011342
A_44_P898155	XR_008854			-1.70353	down	0.0421013
A_44_P238556	NM_172044	Mcpt2	mast cell protease 2	-1.71429	down	0.0154043
A_44_P962936	NM_001037214	Cdca4	cell division cycle associated 4	-1.72638	down	0.00687827
A_44_P299524	U95155			-1.73995	down	0.00613376
A_44_P543283	NM_022187	Plk3	polo-like kinase 3	-1.74844	down	0.00229548
A_44_P483238	NM_001108116	Hoxc5	homeo box C5	-1.75017	down	0.0303498
A_44_P226701	NM_001000579	Olr777	olfactory receptor 777	-1.78063	down	0.014331
A_44_P159561	XM_221736			-1.7877	down	0.00984058
A_42_P608780	NM_019216	Gdf15	growth differentiation factor 15	-1.82457	down	0.0221808
A_44_P341959	NM_001000378	Olr792	olfactory receptor 792	-1.86482	down	0.0333204
A_44_P509500	NM_001011974	Akap2	A kinase (PRKA) anchor protein 2	-1.87127	down	0.015284
A_44_P260628	XM_235080			-1.89169	down	0.0305369
A_44_P363559	NM_001106161	Dsc1	desmocollin 1	-1.89458	down	0.0366734
A_44_P760182	XM_002727311	LOC691032	rCG61261-like	-1.96327	down	0.0362901
A_43_P15489	NM_133311	Il24	interleukin 24	-1.98567	down	0.0427726
A_44_P377076	NM_001001272	Olr130	olfactory receptor 130	-2.01119	down	0.0283359
A_44_P492954	BE101317			-2.01758	down	0.0346851
A_44_P337227	NM_001000471	Olr1320	olfactory receptor 1320	-2.06036	down	0.00609176
A_44_P520496	XM_001075667	RGD1306519	similar to T-cell activation Rho GTPase-activating protein isoform b	-2.18077	down	0.00155934
A_44_P535951	AW519820			-2.20275	down	2.39788e-05
A_44_P457461	XM_002729857	LOC100362912	rCG50645-like	-2.20761	down	0.0486797
A_44_P290407	AF090348	Ccrl1	chemokine (C-C motif) receptor-like 1	-2.22026	down	0.0137261
A_44_P436061	XM_223533	Mfsd10	major facilitator superfamily domain containing 10	-2.29027	down	3.91262e-05
A_44_P724412	AA819199			-2.3155	down	0.0177828
A_44_P230106	AA899244			-2.34161	down	0.0236264
A_44_P488973	AA893239			-2.46579	down	0.0300127
A_44_P177398	BI280216			-2.48415	down	0.0431943
A_44_P375793	BF559475			-2.48654	down	0.0277178
A_44_P371339	NM_012589	Il6	interleukin 6	-2.50436	down	0.00596909
A_44_P113806	NM_133289	Scn9a	sodium channel, voltage-gated, type IX, alpha	-2.55782	down	0.0189742
A_44_P509917	NM_017339	Isl1	ISL LIM homeobox 1	-2.69824	down	0.00362101
A_44_P151156	NM_012696	Kng1	kininogen 1	-2.81271	down	7.79155e-05
A_44_P549686	AI043694	Pno1	partner of NOB1 homolog (S. cerevisiae)	-3.00782	down	0.00824581
A_44_P383874	NM_134388	Tnnt1	troponin T type 1 (skeletal, slow)	-3.0541	down	0.000511997
A_44_P364678	BF550568			-3.12885	down	5.79734e-08
A_44_P487058	NM_001000146	Olr105	olfactory receptor 105	-3.41474	down	0.0271152
