# Supplementary material for: Transcriptome Analysis of the Hippocampus in Novel Rat Model of Febrile Seizures
Source: PLoS One. 2014 Apr 15;9(4):e95237. doi: 10.1371/journal.pone.0095237 (PMC3988142; doi:10.1371/journal.pone.0095237)
Supplement: Table S2 — Sequences of Primers for qRT-PCR. (XLS) [file pone.0095237.s003.xls]

## Sheet: Sheet1
Table S2. Sequences of Primers for qRT-PCR.
Symbola	GenBank	Primer sequences(5’-3’)	Product size(bp)
Adcy8	NM_017142	CATATTTTCTCCTGGGACGAGTCC	135
		GTAGTTGCTTCTGCCTTTGCCTG
Cytl1	NM_001134604	GCTATGAACAACACAAGTGACGGTC	157
		GGGACCCCTAAGGACTTGAAAA
Kcnma1	NM_031828	GCCTGAAAGTTGGTGAACATCAAC	155
		GAGGGAAAGCCAGCAAATGAA
Rgs1	NM_019336	GCCAACCAGATGGGTCAAAATG	212
		TTGGCTGTCGATTCCCGAGTA
Tnnt1	NM_134388	AGGCCCAGGAGCTGTCAGAAT	119
		GGCATGACTGATGCGGTTGTAC
Plk3	NM_022187	GATAACATGGAACTGAAGGTGGGAG	154
		AGTGTGTACATGACACAACCAAGGG
Dpp4	NM_012789	GAGCTAATAACACCACTGAGGCAT	165
		GAGCAAAAGTAGTACGTGCCAAG
Mfsd10	XM_223533	GCAGCTGTAGCTCACAGTCAGGAT	145
		ACTGGAAGCGCTGGTGTGTAAG
Pcdhb6	NM_001014780	CCATTAGCCTCCTAAAAGCCTCAT	192
		CAGTCAAAGCTACTTTGCCGTCA
Bcl3	NM_001109422	CACGAAGGTTCCCTCTCTGGAAT	134
		TGATCAATGTCCTCCCAATCCC
β-actin	NM_031144	CACGATGGAGGGGCCGGACTCATC	241
		TAAAGACCTCTATGCCAACACAGT
