# Supplementary material for: Transcriptome Analysis of the Hippocampus in Novel Rat Model of Febrile Seizures
Source: PLoS One. 2014 Apr 15;9(4):e95237. doi: 10.1371/journal.pone.0095237 (PMC3988142; doi:10.1371/journal.pone.0095237)
Supplement: Table S3 — Significant GO analysis between the HP group and the HR group. (XLS) [file pone.0095237.s004.xls]

## Sheet: UpGO_Result
Table S3 Enrichment of Biological Processes GO terms between the HP group and the HR group.(UPGO)
GOID	GOTerm	DifGene	AllDifGene	GeneInGOID	AllGene	P-Value	Enrichment	(-log2P)
GO:0030819	positive regulation of cAMP biosynthetic process	7	223	40	12322	2.09062e-05	9.66973	15.5457
GO:0032342	aldosterone biosynthetic process	3	223	4	12322	0.000191114	41.4417	12.3533
GO:0048148	behavioral response to cocaine	3	223	9	12322	0.00112244	18.4185	9.79915
GO:0010716	negative regulation of extracellular matrix disassembly	2	223	3	12322	0.00308796	36.8371	8.33913
GO:0002865	negative regulation of acute inflammatory response to antigenic stimulus	2	223	3	12322	0.00308796	36.8371	8.33913
GO:0034651	cortisol biosynthetic process	2	223	3	12322	0.00308796	36.8371	8.33913
GO:0002017	regulation of blood volume by renal aldosterone	2	223	3	12322	0.00308796	36.8371	8.33913
GO:0035865	cellular response to potassium ion	2	223	3	12322	0.00308796	36.8371	8.33913
GO:0042572	retinol metabolic process	3	223	14	12322	0.00324275	11.8405	8.26857
GO:0007189	activation of adenylate cyclase activity by G-protein signaling pathway	4	223	33	12322	0.00427282	6.69765	7.8706
GO:0050891	multicellular organismal water homeostasis	2	223	4	12322	0.00457659	27.6278	7.77151
GO:0046928	regulation of neurotransmitter secretion	3	223	18	12322	0.00601031	9.20927	7.37834
GO:0032321	positive regulation of Rho GTPase activity	3	223	18	12322	0.00601031	9.20927	7.37834
GO:0006869	lipid transport	4	223	37	12322	0.00618799	5.97358	7.33631
GO:0048251	elastic fiber assembly	2	223	5	12322	0.00633078	22.1022	7.3034
GO:0043089	positive regulation of Cdc42 GTPase activity	2	223	5	12322	0.00633078	22.1022	7.3034
GO:0006704	glucocorticoid biosynthetic process	2	223	5	12322	0.00633078	22.1022	7.3034
GO:0032720	negative regulation of tumor necrosis factor production	3	223	20	12322	0.00779149	8.28834	7.00388
GO:0071346	cellular response to interferon-gamma	3	223	20	12322	0.00779149	8.28834	7.00388
GO:0055075	potassium ion homeostasis	2	223	6	12322	0.00834048	18.4185	6.90565
GO:0001991	regulation of systemic arterial blood pressure by circulatory renin-angiotensin	2	223	6	12322	0.00834048	18.4185	6.90565
GO:0070741	response to interleukin-6	2	223	6	12322	0.00834048	18.4185	6.90565
GO:0006700	C21-steroid hormone biosynthetic process	2	223	6	12322	0.00834048	18.4185	6.90565
GO:0050801	ion homeostasis	2	223	6	12322	0.00834048	18.4185	6.90565
GO:0006816	calcium ion transport	6	223	93	12322	0.00915231	3.56488	6.77165
GO:0042157	lipoprotein metabolic process	3	223	22	12322	0.0098517	7.53486	6.66541
GO:0001662	behavioral fear response	3	223	22	12322	0.0098517	7.53486	6.66541

## Sheet: UpGene2GO
GOID	GOTerm	Evidence	QueryID	QuerySymbol	Description	DifGene	AllDifGene	GeneInGOID	AllGene	P-Value	Enrichment	(-log2P)
GO:0030819	positive regulation of cAMP biosynthetic process	IEA	NM_057103	Akap12	A kinase (PRKA) anchor protein 12	7	223	40	12322	2.09062e-05	9.66973	15.5457
GO:0030819	positive regulation of cAMP biosynthetic process	IMP	NM_030999	Crhr1	corticotropin releasing hormone receptor 1	7	223	40	12322	2.09062e-05	9.66973	15.5457
GO:0030819	positive regulation of cAMP biosynthetic process	IDA	NM_016989	Adcyap1	adenylate cyclase activating polypeptide 1	7	223	40	12322	2.09062e-05	9.66973	15.5457
GO:0030819	positive regulation of cAMP biosynthetic process	IMP	NM_012714	Gipr	gastric inhibitory polypeptide receptor	7	223	40	12322	2.09062e-05	9.66973	15.5457
GO:0030819	positive regulation of cAMP biosynthetic process	IEA	NM_016992	Avp	arginine vasopressin	7	223	40	12322	2.09062e-05	9.66973	15.5457
GO:0030819	positive regulation of cAMP biosynthetic process	IDA	M63006	Adcyap1	adenylate cyclase activating polypeptide 1	7	223	40	12322	2.09062e-05	9.66973	15.5457
GO:0030819	positive regulation of cAMP biosynthetic process	IEA	NM_001025270	Mc3r	melanocortin 3 receptor	7	223	40	12322	2.09062e-05	9.66973	15.5457
GO:0030819	positive regulation of cAMP biosynthetic process	IMP	NM_012546	Drd1a	dopamine receptor D1A	7	223	40	12322	2.09062e-05	9.66973	15.5457
GO:0032342	aldosterone biosynthetic process	IDA	NM_012538	Cyp11b2	cytochrome P450, family 11, subfamily b, polypeptide 2	3	223	4	12322	0.000191114	41.4417	12.3533
GO:0032342	aldosterone biosynthetic process	IMP	NM_012537	Cyp11b1	cytochrome P450, family 11, subfamily b, polypeptide 1	3	223	4	12322	0.000191114	41.4417	12.3533
GO:0032342	aldosterone biosynthetic process	IEA	NM_181824	Cyp11b3	cytochrome P450, family 11, subfamily b, polypeptide 3	3	223	4	12322	0.000191114	41.4417	12.3533
GO:0048148	behavioral response to cocaine	IEA	NM_012944	Drd4	dopamine receptor D4	3	223	9	12322	0.00112244	18.4185	9.79915
GO:0048148	behavioral response to cocaine	IMP	NM_030999	Crhr1	corticotropin releasing hormone receptor 1	3	223	9	12322	0.00112244	18.4185	9.79915
GO:0048148	behavioral response to cocaine	IMP	NM_012546	Drd1a	dopamine receptor D1A	3	223	9	12322	0.00112244	18.4185	9.79915
GO:0010716	negative regulation of extracellular matrix disassembly	ISO	NM_138850	Fap	fibroblast activation protein, alpha	2	223	3	12322	0.00308796	36.8371	8.33913
GO:0034651	cortisol biosynthetic process	ISO	NM_012538	Cyp11b2	cytochrome P450, family 11, subfamily b, polypeptide 2	2	223	3	12322	0.00308796	36.8371	8.33913
GO:0035865	cellular response to potassium ion	ISO	NM_012538	Cyp11b2	cytochrome P450, family 11, subfamily b, polypeptide 2	2	223	3	12322	0.00308796	36.8371	8.33913
GO:0002017	regulation of blood volume by renal aldosterone	IEA	NM_012538	Cyp11b2	cytochrome P450, family 11, subfamily b, polypeptide 2	2	223	3	12322	0.00308796	36.8371	8.33913
GO:0010716	negative regulation of extracellular matrix disassembly	IEA	NM_012789	Dpp4	dipeptidylpeptidase 4	2	223	3	12322	0.00308796	36.8371	8.33913
GO:0010716	negative regulation of extracellular matrix disassembly	IEA	J02997	Dpp4	dipeptidylpeptidase 4	2	223	3	12322	0.00308796	36.8371	8.33913
GO:0034651	cortisol biosynthetic process	IMP	NM_012537	Cyp11b1	cytochrome P450, family 11, subfamily b, polypeptide 1	2	223	3	12322	0.00308796	36.8371	8.33913
GO:0035865	cellular response to potassium ion	ISO	NM_012537	Cyp11b1	cytochrome P450, family 11, subfamily b, polypeptide 1	2	223	3	12322	0.00308796	36.8371	8.33913
GO:0002865	negative regulation of acute inflammatory response to antigenic stimulus	IDA	NM_016989	Adcyap1	adenylate cyclase activating polypeptide 1	2	223	3	12322	0.00308796	36.8371	8.33913
GO:0002865	negative regulation of acute inflammatory response to antigenic stimulus	ISO	NM_175756	Fcgr2b	Fc fragment of IgG, low affinity IIb, receptor (CD32)	2	223	3	12322	0.00308796	36.8371	8.33913
GO:0002865	negative regulation of acute inflammatory response to antigenic stimulus	IDA	M63006	Adcyap1	adenylate cyclase activating polypeptide 1	2	223	3	12322	0.00308796	36.8371	8.33913
GO:0002017	regulation of blood volume by renal aldosterone	IEA	NM_181824	Cyp11b3	cytochrome P450, family 11, subfamily b, polypeptide 3	2	223	3	12322	0.00308796	36.8371	8.33913
GO:0042572	retinol metabolic process	IBA	NM_145084	Retsat	retinol saturase (all trans retinol 13,14 reductase)	3	223	14	12322	0.00324275	11.8405	8.26857
GO:0042572	retinol metabolic process	IEA	NM_001108037	Rdh12	retinol dehydrogenase 12 (all-trans/9-cis/11-cis)	3	223	14	12322	0.00324275	11.8405	8.26857
GO:0042572	retinol metabolic process	IDA	NM_199208	Rdh2	retinol dehydrogenase 2	3	223	14	12322	0.00324275	11.8405	8.26857
GO:0042572	retinol metabolic process	IEA	NM_001108037	Rdh12	retinol dehydrogenase 12 (all-trans/9-cis/11-cis)	3	223	14	12322	0.00324275	11.8405	8.26857
GO:0007189	activation of adenylate cyclase activity by G-protein signaling pathway	IMP	NM_201417	Rxfp1	relaxin/insulin-like family peptide receptor 1	4	223	33	12322	0.00427282	6.69765	7.8706
GO:0007189	activation of adenylate cyclase activity by G-protein signaling pathway	IDA	NM_030999	Crhr1	corticotropin releasing hormone receptor 1	4	223	33	12322	0.00427282	6.69765	7.8706
GO:0007189	activation of adenylate cyclase activity by G-protein signaling pathway	ISO	NM_138841	Gpr26	G protein-coupled receptor 26	4	223	33	12322	0.00427282	6.69765	7.8706
GO:0007189	activation of adenylate cyclase activity by G-protein signaling pathway	ISO	NM_012546	Drd1a	dopamine receptor D1A	4	223	33	12322	0.00427282	6.69765	7.8706
GO:0050891	multicellular organismal water homeostasis	IMP	NM_016992	Avp	arginine vasopressin	2	223	4	12322	0.00457659	27.6278	7.77151
GO:0050891	multicellular organismal water homeostasis	ISO	NM_012825	Aqp4	aquaporin 4	2	223	4	12322	0.00457659	27.6278	7.77151
GO:0032321	positive regulation of Rho GTPase activity	IEA	NM_001106690	Grhl3	grainyhead-like 3 (Drosophila)	3	223	18	12322	0.00601031	9.20927	7.37834
GO:0046928	regulation of neurotransmitter secretion	NAS	NM_001105711	Grm2	glutamate receptor, metabotropic 2	3	223	18	12322	0.00601031	9.20927	7.37834
GO:0032321	positive regulation of Rho GTPase activity	ISO	NM_001039023	Net1	neuroepithelial cell transforming 1	3	223	18	12322	0.00601031	9.20927	7.37834
GO:0046928	regulation of neurotransmitter secretion	IMP	NM_012944	Drd4	dopamine receptor D4	3	223	18	12322	0.00601031	9.20927	7.37834
GO:0032321	positive regulation of Rho GTPase activity	IDA	NM_001127446	Dlc1	deleted in liver cancer 1	3	223	18	12322	0.00601031	9.20927	7.37834
GO:0046928	regulation of neurotransmitter secretion	IDA	Y11153	Grm8	glutamate receptor, metabotropic 8	3	223	18	12322	0.00601031	9.20927	7.37834
GO:0046928	regulation of neurotransmitter secretion	IDA	NM_022202	Grm8	glutamate receptor, metabotropic 8	3	223	18	12322	0.00601031	9.20927	7.37834
GO:0006869	lipid transport	TAS	NM_012501	Apoc3	apolipoprotein C-III	4	223	37	12322	0.00618799	5.97358	7.33631
GO:0006869	lipid transport	IMP	NM_080576	Apoa5	apolipoprotein A-V	4	223	37	12322	0.00618799	5.97358	7.33631
GO:0006869	lipid transport	IEA	NM_001013171	Gulp1	GULP, engulfment adaptor PTB domain containing 1	4	223	37	12322	0.00618799	5.97358	7.33631
GO:0006869	lipid transport	IEA	NM_001003403	Apold1	apolipoprotein L domain containing 1	4	223	37	12322	0.00618799	5.97358	7.33631
GO:0006869	lipid transport	TAS	NM_012501	Apoc3	apolipoprotein C-III	4	223	37	12322	0.00618799	5.97358	7.33631
GO:0006704	glucocorticoid biosynthetic process	IDA	NM_012538	Cyp11b2	cytochrome P450, family 11, subfamily b, polypeptide 2	2	223	5	12322	0.00633078	22.1022	7.3034
GO:0006704	glucocorticoid biosynthetic process	IDA	NM_012537	Cyp11b1	cytochrome P450, family 11, subfamily b, polypeptide 1	2	223	5	12322	0.00633078	22.1022	7.3034
GO:0048251	elastic fiber assembly	ISO	NM_019153	Fbln5	fibulin 5	2	223	5	12322	0.00633078	22.1022	7.3034
GO:0048251	elastic fiber assembly	ISO	NM_001170600	Myh11	myosin, heavy chain 11, smooth muscle	2	223	5	12322	0.00633078	22.1022	7.3034
GO:0043089	positive regulation of Cdc42 GTPase activity	IDA	NM_198759	Arhgap27	Rho GTPase activating protein 27	2	223	5	12322	0.00633078	22.1022	7.3034
GO:0043089	positive regulation of Cdc42 GTPase activity	ISO	NM_032067	Ralbp1	ralA binding protein 1	2	223	5	12322	0.00633078	22.1022	7.3034
GO:0071346	cellular response to interferon-gamma	IEP	NM_012537	Cyp11b1	cytochrome P450, family 11, subfamily b, polypeptide 1	3	223	20	12322	0.00779149	8.28834	7.00388
GO:0032720	negative regulation of tumor necrosis factor production	IEA	NM_139326	Pomc	proopiomelanocortin	3	223	20	12322	0.00779149	8.28834	7.00388
GO:0032720	negative regulation of tumor necrosis factor production	IEA	NM_001170467	Cidea	cell death-inducing DFFA-like effector a	3	223	20	12322	0.00779149	8.28834	7.00388
GO:0071346	cellular response to interferon-gamma	IEA	NM_001108569	Gbp5	guanylate binding protein 5	3	223	20	12322	0.00779149	8.28834	7.00388
GO:0032720	negative regulation of tumor necrosis factor production	ISO	NM_019144	Acp5	acid phosphatase 5, tartrate resistant	3	223	20	12322	0.00779149	8.28834	7.00388
GO:0071346	cellular response to interferon-gamma	ISO	NM_012825	Aqp4	aquaporin 4	3	223	20	12322	0.00779149	8.28834	7.00388
GO:0055075	potassium ion homeostasis	ISO	NM_012538	Cyp11b2	cytochrome P450, family 11, subfamily b, polypeptide 2	2	223	6	12322	0.00834048	18.4185	6.90565
GO:0050801	ion homeostasis	IEA	NM_012538	Cyp11b2	cytochrome P450, family 11, subfamily b, polypeptide 2	2	223	6	12322	0.00834048	18.4185	6.90565
GO:0001991	regulation of systemic arterial blood pressure by circulatory renin-angiotensin	IEA	NM_012538	Cyp11b2	cytochrome P450, family 11, subfamily b, polypeptide 2	2	223	6	12322	0.00834048	18.4185	6.90565
GO:0006700	C21-steroid hormone biosynthetic process	IDA	NM_012538	Cyp11b2	cytochrome P450, family 11, subfamily b, polypeptide 2	2	223	6	12322	0.00834048	18.4185	6.90565
GO:0070741	response to interleukin-6	IEP	NM_138842	Sftpb	surfactant protein B	2	223	6	12322	0.00834048	18.4185	6.90565
GO:0006700	C21-steroid hormone biosynthetic process	ISO	NM_012537	Cyp11b1	cytochrome P450, family 11, subfamily b, polypeptide 1	2	223	6	12322	0.00834048	18.4185	6.90565
GO:0070741	response to interleukin-6	IEP	M10149	Aldob	aldolase B, fructose-bisphosphate	2	223	6	12322	0.00834048	18.4185	6.90565
GO:0055075	potassium ion homeostasis	IMP	NM_012972	Kcna5	potassium voltage-gated channel, shaker-related subfamily, member 5	2	223	6	12322	0.00834048	18.4185	6.90565
GO:0050801	ion homeostasis	IEA	NM_181824	Cyp11b3	cytochrome P450, family 11, subfamily b, polypeptide 3	2	223	6	12322	0.00834048	18.4185	6.90565
GO:0001991	regulation of systemic arterial blood pressure by circulatory renin-angiotensin	IEA	NM_181824	Cyp11b3	cytochrome P450, family 11, subfamily b, polypeptide 3	2	223	6	12322	0.00834048	18.4185	6.90565
GO:0006816	calcium ion transport	IEA	NM_020090	Slc24a1	solute carrier family 24 (sodium/potassium/calcium exchanger), member 1	6	223	93	12322	0.00915231	3.56488	6.77165
GO:0006816	calcium ion transport	ISO	NM_053686	Trpv6	transient receptor potential cation channel, subfamily V, member 6	6	223	93	12322	0.00915231	3.56488	6.77165
GO:0006816	calcium ion transport	ISO	S69671	Camk2d	calcium/calmodulin-dependent protein kinase II delta	6	223	93	12322	0.00915231	3.56488	6.77165
GO:0006816	calcium ion transport	IDA	NM_001005871	Atp2b4	ATPase, Ca++ transporting, plasma membrane 4	6	223	93	12322	0.00915231	3.56488	6.77165
GO:0006816	calcium ion transport	IEA	NM_134462	Atp2c2	ATPase, Ca++ transporting, type 2C, member 2	6	223	93	12322	0.00915231	3.56488	6.77165
GO:0006816	calcium ion transport	IDA	NM_012914	Atp2a3	ATPase, Ca++ transporting, ubiquitous	6	223	93	12322	0.00915231	3.56488	6.77165
GO:0042157	lipoprotein metabolic process	IEA	NM_012501	Apoc3	apolipoprotein C-III	3	223	22	12322	0.0098517	7.53486	6.66541
GO:0042157	lipoprotein metabolic process	IEA	NM_080576	Apoa5	apolipoprotein A-V	3	223	22	12322	0.0098517	7.53486	6.66541
GO:0042157	lipoprotein metabolic process	IEA	NM_001003403	Apold1	apolipoprotein L domain containing 1	3	223	22	12322	0.0098517	7.53486	6.66541
GO:0001662	behavioral fear response	IMP	NM_012944	Drd4	dopamine receptor D4	3	223	22	12322	0.0098517	7.53486	6.66541
GO:0001662	behavioral fear response	IDA	NM_016989	Adcyap1	adenylate cyclase activating polypeptide 1	3	223	22	12322	0.0098517	7.53486	6.66541
GO:0001662	behavioral fear response	IDA	M63006	Adcyap1	adenylate cyclase activating polypeptide 1	3	223	22	12322	0.0098517	7.53486	6.66541
GO:0001662	behavioral fear response	IEA	NM_012546	Drd1a	dopamine receptor D1A	3	223	22	12322	0.0098517	7.53486	6.66541

## Sheet: DownGO_Result
Table S3 Enrichment of Biological Processes GO terms between the HP group and the HR group.(DownGO)
GOID	GOTerm	DifGene	AllDifGene	GeneInGOID	AllGene	P-Value	Enrichment	(-log2P)
GO:0007186	G-protein coupled receptor signaling pathway	53	254	1332	12322	4.20514e-05	1.93027	14.5375
GO:0071300	cellular response to retinoic acid	6	254	35	12322	0.000177401	8.31631	12.4607
GO:0042517	positive regulation of tyrosine phosphorylation of Stat3 protein	5	254	22	12322	0.000196558	11.0254	12.3128
GO:0050911	detection of chemical stimulus involved in sensory perception of smell	42	254	1098	12322	0.000425996	1.85564	11.1969
GO:0051971	positive regulation of transmission of nerve impulse	3	254	5	12322	0.000437	29.1071	11.1601
GO:0046849	bone remodeling	4	254	15	12322	0.000523131	12.9365	10.9005
GO:0045944	positive regulation of transcription from RNA polymerase II promoter	25	254	566	12322	0.000795361	2.14275	10.2961
GO:0043154	negative regulation of cysteine-type endopeptidase activity involved in apoptotic process	6	254	56	12322	0.0016776	5.19769	9.21938
GO:0043586	tongue development	3	254	10	12322	0.00206664	14.5535	8.9185
GO:0003413	chondrocyte differentiation involved in endochondral bone morphogenesis	2	254	2	12322	0.00240903	48.5118	8.69733
GO:0006837	serotonin transport	2	254	2	12322	0.00240903	48.5118	8.69733
GO:0051610	serotonin uptake	2	254	2	12322	0.00240903	48.5118	8.69733
GO:0006836	neurotransmitter transport	5	254	41	12322	0.00241402	5.91607	8.69435
GO:0042472	inner ear morphogenesis	6	254	61	12322	0.002496	4.77165	8.64616
GO:0009408	response to heat	6	254	61	12322	0.002496	4.77165	8.64616
GO:0014032	neural crest cell development	3	254	11	12322	0.00259026	13.2305	8.59269
GO:0045840	positive regulation of mitosis	4	254	26	12322	0.00309016	7.46336	8.3381
GO:0043491	protein kinase B signaling cascade	4	254	26	12322	0.00309016	7.46336	8.3381
GO:0042130	negative regulation of T cell proliferation	4	254	26	12322	0.00309016	7.46336	8.3381
GO:0006953	acute-phase response	4	254	27	12322	0.00349073	7.18693	8.16225
GO:0043066	negative regulation of apoptotic process	15	254	313	12322	0.00372381	2.32485	8.06901
GO:0072300	positive regulation of metanephric glomerulus development	2	254	3	12322	0.00396055	32.3412	7.98008
GO:0045475	locomotor rhythm	2	254	3	12322	0.00396055	32.3412	7.98008
GO:0072289	metanephric nephron tubule formation	2	254	3	12322	0.00396055	32.3412	7.98008
GO:0090084	negative regulation of inclusion body assembly	2	254	3	12322	0.00396055	32.3412	7.98008
GO:0051612	negative regulation of serotonin uptake	2	254	3	12322	0.00396055	32.3412	7.98008
GO:0032496	response to lipopolysaccharide	11	254	198	12322	0.00424901	2.6951	7.87866
GO:0042060	wound healing	7	254	93	12322	0.00455736	3.65143	7.77759
GO:0001755	neural crest cell migration	4	254	31	12322	0.00544376	6.25959	7.52118
GO:0050679	positive regulation of epithelial cell proliferation	5	254	51	12322	0.00568168	4.75606	7.45947
GO:0008285	negative regulation of cell proliferation	13	254	267	12322	0.00576636	2.362	7.43812
GO:0003266	regulation of secondary heart field cardioblast proliferation	2	254	4	12322	0.00586034	24.2559	7.4148
GO:0003203	endocardial cushion morphogenesis	2	254	4	12322	0.00586034	24.2559	7.4148
GO:0060438	trachea development	2	254	4	12322	0.00586034	24.2559	7.4148
GO:0042026	protein refolding	2	254	4	12322	0.00586034	24.2559	7.4148
GO:0035799	ureter maturation	2	254	4	12322	0.00586034	24.2559	7.4148
GO:0010463	mesenchymal cell proliferation	2	254	4	12322	0.00586034	24.2559	7.4148
GO:0031649	heat generation	2	254	4	12322	0.00586034	24.2559	7.4148
GO:0090175	regulation of establishment of planar polarity	2	254	4	12322	0.00586034	24.2559	7.4148
GO:0051970	negative regulation of transmission of nerve impulse	2	254	4	12322	0.00586034	24.2559	7.4148
GO:0021940	positive regulation of cerebellar granule cell precursor proliferation	2	254	4	12322	0.00586034	24.2559	7.4148
GO:0032227	negative regulation of synaptic transmission, dopaminergic	2	254	4	12322	0.00586034	24.2559	7.4148
GO:0033619	membrane protein proteolysis	2	254	4	12322	0.00586034	24.2559	7.4148
GO:0043410	positive regulation of MAPK cascade	6	254	74	12322	0.0059982	3.93339	7.38126
GO:0045595	regulation of cell differentiation	4	254	32	12322	0.00602587	6.06398	7.37462
GO:0007204	elevation of cytosolic calcium ion concentration	7	254	99	12322	0.00624044	3.43013	7.32414
GO:0034765	regulation of ion transmembrane transport	3	254	16	12322	0.00638854	9.09596	7.2903
GO:0001934	positive regulation of protein phosphorylation	7	254	100	12322	0.00656055	3.39583	7.25197
GO:0007218	neuropeptide signaling pathway	6	254	77	12322	0.00715364	3.78014	7.12711
GO:0046579	positive regulation of Ras protein signal transduction	3	254	17	12322	0.00740241	8.56091	7.07779
GO:0060463	lung lobe morphogenesis	2	254	5	12322	0.00809353	19.4047	6.94901
GO:0051101	regulation of DNA binding	2	254	5	12322	0.00809353	19.4047	6.94901
GO:0060028	convergent extension involved in axis elongation	2	254	5	12322	0.00809353	19.4047	6.94901
GO:0002439	chronic inflammatory response to antigenic stimulus	2	254	5	12322	0.00809353	19.4047	6.94901
GO:0051384	response to glucocorticoid stimulus	8	254	131	12322	0.00809577	2.96255	6.94862
GO:0048546	digestive tract morphogenesis	3	254	18	12322	0.00850586	8.0853	6.87733
GO:0010001	glial cell differentiation	3	254	19	12322	0.00970048	7.65976	6.68773
GO:0090103	cochlea morphogenesis	3	254	19	12322	0.00970048	7.65976	6.68773
GO:0006986	response to unfolded protein	3	254	19	12322	0.00970048	7.65976	6.68773
GO:0090090	negative regulation of canonical Wnt receptor signaling pathway	5	254	59	12322	0.00991576	4.11117	6.65606

## Sheet: DownGene2GO
GOID	GOTerm	Evidence	QueryID	QuerySymbol	Description	DifGene	AllDifGene	GeneInGOID	AllGene	P-Value	Enrichment	(-log2P)
GO:0007186	G-protein coupled receptor signaling pathway	IEA	NM_001000517	Olr1280	olfactory receptor 1280	53	254	1332	12322	4.20514e-05	1.93027	14.5375
GO:0007186	G-protein coupled receptor signaling pathway	IEA	NM_001000528	Olr1509	olfactory receptor 1509	53	254	1332	12322	4.20514e-05	1.93027	14.5375
GO:0007186	G-protein coupled receptor signaling pathway	IEA	NM_001000458	Olr1273	olfactory receptor 1273	53	254	1332	12322	4.20514e-05	1.93027	14.5375
GO:0007186	G-protein coupled receptor signaling pathway	IEA	NM_001000694	Olr16	olfactory receptor 16	53	254	1332	12322	4.20514e-05	1.93027	14.5375
GO:0007186	G-protein coupled receptor signaling pathway	ISO	NM_012704	Ptger3	prostaglandin E receptor 3 (subtype EP3)	53	254	1332	12322	4.20514e-05	1.93027	14.5375
GO:0007186	G-protein coupled receptor signaling pathway	IEA	NM_019338	Rgs11	regulator of G-protein signaling 11	53	254	1332	12322	4.20514e-05	1.93027	14.5375
GO:0007186	G-protein coupled receptor signaling pathway	IEA	NM_001000020	Olr1454	olfactory receptor 1454	53	254	1332	12322	4.20514e-05	1.93027	14.5375
GO:0007186	G-protein coupled receptor signaling pathway	IEA	NM_001000892	Olr1679	olfactory receptor 1679	53	254	1332	12322	4.20514e-05	1.93027	14.5375
GO:0007186	G-protein coupled receptor signaling pathway	IEA	NM_001001086	Olr1256	olfactory receptor 1256	53	254	1332	12322	4.20514e-05	1.93027	14.5375
GO:0007186	G-protein coupled receptor signaling pathway	IEA	NM_001000207	Olr233	olfactory receptor 233	53	254	1332	12322	4.20514e-05	1.93027	14.5375
GO:0007186	G-protein coupled receptor signaling pathway	ISO	NM_001107642	Tulp1	tubby like protein 1	53	254	1332	12322	4.20514e-05	1.93027	14.5375
GO:0007186	G-protein coupled receptor signaling pathway	IMP	NM_053758	Plce1	phospholipase C, epsilon 1	53	254	1332	12322	4.20514e-05	1.93027	14.5375
GO:0007186	G-protein coupled receptor signaling pathway	IEA	NM_001000564	Olr536	olfactory receptor 536	53	254	1332	12322	4.20514e-05	1.93027	14.5375
GO:0007186	G-protein coupled receptor signaling pathway	IEA	NM_001000774	Olr1450	olfactory receptor 1450	53	254	1332	12322	4.20514e-05	1.93027	14.5375
GO:0007186	G-protein coupled receptor signaling pathway	IEA	NM_001166761	Vom1r104	vomeronasal 1 receptor 104	53	254	1332	12322	4.20514e-05	1.93027	14.5375
GO:0007186	G-protein coupled receptor signaling pathway	IEA	NM_001000675	Olr527	olfactory receptor 527	53	254	1332	12322	4.20514e-05	1.93027	14.5375
GO:0007186	G-protein coupled receptor signaling pathway	ISO	NM_199489	Ccr7	chemokine (C-C motif) receptor 7	53	254	1332	12322	4.20514e-05	1.93027	14.5375
GO:0007186	G-protein coupled receptor signaling pathway	IEA	NM_001000460	Olr1293	olfactory receptor 1293	53	254	1332	12322	4.20514e-05	1.93027	14.5375
GO:0007186	G-protein coupled receptor signaling pathway	IEA	NM_001000125	Olr44	olfactory receptor 44	53	254	1332	12322	4.20514e-05	1.93027	14.5375
GO:0007186	G-protein coupled receptor signaling pathway	IEA	NM_001000010	Olr1425	olfactory receptor 1425	53	254	1332	12322	4.20514e-05	1.93027	14.5375
GO:0007186	G-protein coupled receptor signaling pathway	IEA	NM_001000186	Olr193	olfactory receptor 193	53	254	1332	12322	4.20514e-05	1.93027	14.5375
GO:0007186	G-protein coupled receptor signaling pathway	IEA	NM_001000329	Olr588	olfactory receptor 588	53	254	1332	12322	4.20514e-05	1.93027	14.5375
GO:0007186	G-protein coupled receptor signaling pathway	IEA	NM_001000805	Olr1253	olfactory receptor 1253	53	254	1332	12322	4.20514e-05	1.93027	14.5375
GO:0007186	G-protein coupled receptor signaling pathway	IEA	NM_012550	Ednra	endothelin receptor type A	53	254	1332	12322	4.20514e-05	1.93027	14.5375
GO:0007186	G-protein coupled receptor signaling pathway	IEA	XM_001072702	Olr1572	olfactory receptor 1572	53	254	1332	12322	4.20514e-05	1.93027	14.5375
GO:0007186	G-protein coupled receptor signaling pathway	IEA	NM_001000838	Olr1622	olfactory receptor 1622	53	254	1332	12322	4.20514e-05	1.93027	14.5375
GO:0007186	G-protein coupled receptor signaling pathway	IEA	NM_001000446	Olr1234	olfactory receptor 1234	53	254	1332	12322	4.20514e-05	1.93027	14.5375
GO:0007186	G-protein coupled receptor signaling pathway	ISO	NM_131909	Hrh4	histamine receptor H4	53	254	1332	12322	4.20514e-05	1.93027	14.5375
GO:0007186	G-protein coupled receptor signaling pathway	IEA	NM_001000713	Olr1523	olfactory receptor 1523	53	254	1332	12322	4.20514e-05	1.93027	14.5375
GO:0007186	G-protein coupled receptor signaling pathway	IEA	NM_001000847	Olr812	olfactory receptor 812	53	254	1332	12322	4.20514e-05	1.93027	14.5375
GO:0007186	G-protein coupled receptor signaling pathway	IMP	NM_017140	Drd3	dopamine receptor D3	53	254	1332	12322	4.20514e-05	1.93027	14.5375
GO:0007186	G-protein coupled receptor signaling pathway	IEA	NM_001000057	Olr901	olfactory receptor 901	53	254	1332	12322	4.20514e-05	1.93027	14.5375
GO:0007186	G-protein coupled receptor signaling pathway	IEA	NM_001001371	Olr1002	olfactory receptor 1002	53	254	1332	12322	4.20514e-05	1.93027	14.5375
GO:0007186	G-protein coupled receptor signaling pathway	IEA	NM_001000904	Olr825	olfactory receptor 825	53	254	1332	12322	4.20514e-05	1.93027	14.5375
GO:0007186	G-protein coupled receptor signaling pathway	IEA	NM_001001023	Olr94	olfactory receptor 94	53	254	1332	12322	4.20514e-05	1.93027	14.5375
GO:0007186	G-protein coupled receptor signaling pathway	IEA	NM_001000245	Olr323	olfactory receptor 323	53	254	1332	12322	4.20514e-05	1.93027	14.5375
GO:0007186	G-protein coupled receptor signaling pathway	IEA	NM_001000541	Olr43	olfactory receptor 43	53	254	1332	12322	4.20514e-05	1.93027	14.5375
GO:0007186	G-protein coupled receptor signaling pathway	IEA	NM_001000846	Olr813	olfactory receptor 813	53	254	1332	12322	4.20514e-05	1.93027	14.5375
GO:0007186	G-protein coupled receptor signaling pathway	IEA	NM_001001116	Olr1720	olfactory receptor 1720	53	254	1332	12322	4.20514e-05	1.93027	14.5375
GO:0007186	G-protein coupled receptor signaling pathway	IEA	NM_001000134	Olr74	olfactory receptor 74	53	254	1332	12322	4.20514e-05	1.93027	14.5375
GO:0007186	G-protein coupled receptor signaling pathway	ISO	NM_181692	Kiss1	KiSS-1 metastasis-suppressor	53	254	1332	12322	4.20514e-05	1.93027	14.5375
GO:0007186	G-protein coupled receptor signaling pathway	IEA	NM_001000234	Olr297	olfactory receptor 297	53	254	1332	12322	4.20514e-05	1.93027	14.5375
GO:0007186	G-protein coupled receptor signaling pathway	IEA	NM_001001008	Olr53	olfactory receptor 53	53	254	1332	12322	4.20514e-05	1.93027	14.5375
GO:0007186	G-protein coupled receptor signaling pathway	IEA	NM_001000263	Olr384	olfactory receptor 384	53	254	1332	12322	4.20514e-05	1.93027	14.5375
GO:0007186	G-protein coupled receptor signaling pathway	IDA	NM_017110	Cartpt	CART prepropeptide	53	254	1332	12322	4.20514e-05	1.93027	14.5375
GO:0007186	G-protein coupled receptor signaling pathway	IEA	NM_001000730	Olr278	olfactory receptor 278	53	254	1332	12322	4.20514e-05	1.93027	14.5375
GO:0007186	G-protein coupled receptor signaling pathway	IEA	NM_001000259	Olr375	olfactory receptor 375	53	254	1332	12322	4.20514e-05	1.93027	14.5375
GO:0007186	G-protein coupled receptor signaling pathway	IEA	NM_001000081	Olr1584	olfactory receptor 1584	53	254	1332	12322	4.20514e-05	1.93027	14.5375
GO:0007186	G-protein coupled receptor signaling pathway	IEA	NM_001000579	Olr777	olfactory receptor 777	53	254	1332	12322	4.20514e-05	1.93027	14.5375
GO:0007186	G-protein coupled receptor signaling pathway	IEA	NM_001000378	Olr792	olfactory receptor 792	53	254	1332	12322	4.20514e-05	1.93027	14.5375
GO:0007186	G-protein coupled receptor signaling pathway	IEA	NM_001001272	Olr130	olfactory receptor 130	53	254	1332	12322	4.20514e-05	1.93027	14.5375
GO:0007186	G-protein coupled receptor signaling pathway	IEA	NM_001000471	Olr1320	olfactory receptor 1320	53	254	1332	12322	4.20514e-05	1.93027	14.5375
GO:0007186	G-protein coupled receptor signaling pathway	IEA	NM_001000146	Olr105	olfactory receptor 105	53	254	1332	12322	4.20514e-05	1.93027	14.5375
GO:0071300	cellular response to retinoic acid	ISO	NM_001110099	Ret	ret proto-oncogene	6	254	35	12322	0.000177401	8.31631	12.4607
GO:0071300	cellular response to retinoic acid		NM_001106361	Pax2	paired box 2	6	254	35	12322	0.000177401	8.31631	12.4607
GO:0071300	cellular response to retinoic acid	IDA	AB073720	Sox9	SRY-box containing gene 9	6	254	35	12322	0.000177401	8.31631	12.4607
GO:0071300	cellular response to retinoic acid	ISO	NM_012643	Ret	ret proto-oncogene	6	254	35	12322	0.000177401	8.31631	12.4607
GO:0071300	cellular response to retinoic acid	IEP	NM_053288	Orm1	orosomucoid 1	6	254	35	12322	0.000177401	8.31631	12.4607
GO:0071300	cellular response to retinoic acid	IEP	NM_013034	Slc6a4	solute carrier family 6 (neurotransmitter transporter, serotonin), member 4	6	254	35	12322	0.000177401	8.31631	12.4607
GO:0071300	cellular response to retinoic acid	IEP	NM_022696	Hand2	heart and neural crest derivatives expressed 2	6	254	35	12322	0.000177401	8.31631	12.4607
GO:0042517	positive regulation of tyrosine phosphorylation of Stat3 protein	ISO	NM_024383	Hes5	hairy and enhancer of split 5 (Drosophila)	5	254	22	12322	0.000196558	11.0254	12.3128
GO:0042517	positive regulation of tyrosine phosphorylation of Stat3 protein	ISO	X61479	Csf1r	colony stimulating factor 1 receptor	5	254	22	12322	0.000196558	11.0254	12.3128
GO:0042517	positive regulation of tyrosine phosphorylation of Stat3 protein	IDA	NM_133311	Il24	interleukin 24	5	254	22	12322	0.000196558	11.0254	12.3128
GO:0042517	positive regulation of tyrosine phosphorylation of Stat3 protein	IDA	NM_012589	Il6	interleukin 6	5	254	22	12322	0.000196558	11.0254	12.3128
GO:0042517	positive regulation of tyrosine phosphorylation of Stat3 protein	IEA	NM_017339	Isl1	ISL LIM homeobox 1	5	254	22	12322	0.000196558	11.0254	12.3128
GO:0050911	detection of chemical stimulus involved in sensory perception of smell	IEA	NM_001000517	Olr1280	olfactory receptor 1280	42	254	1098	12322	0.000425996	1.85564	11.1969
GO:0050911	detection of chemical stimulus involved in sensory perception of smell	IEA	NM_001000528	Olr1509	olfactory receptor 1509	42	254	1098	12322	0.000425996	1.85564	11.1969
GO:0050911	detection of chemical stimulus involved in sensory perception of smell	IEA	NM_001000458	Olr1273	olfactory receptor 1273	42	254	1098	12322	0.000425996	1.85564	11.1969
GO:0050911	detection of chemical stimulus involved in sensory perception of smell	IEA	NM_001000694	Olr16	olfactory receptor 16	42	254	1098	12322	0.000425996	1.85564	11.1969
GO:0050911	detection of chemical stimulus involved in sensory perception of smell	IEA	NM_001000020	Olr1454	olfactory receptor 1454	42	254	1098	12322	0.000425996	1.85564	11.1969
GO:0050911	detection of chemical stimulus involved in sensory perception of smell	IEA	NM_001000892	Olr1679	olfactory receptor 1679	42	254	1098	12322	0.000425996	1.85564	11.1969
GO:0050911	detection of chemical stimulus involved in sensory perception of smell	IEA	NM_001001086	Olr1256	olfactory receptor 1256	42	254	1098	12322	0.000425996	1.85564	11.1969
GO:0050911	detection of chemical stimulus involved in sensory perception of smell	IEA	NM_001000207	Olr233	olfactory receptor 233	42	254	1098	12322	0.000425996	1.85564	11.1969
GO:0050911	detection of chemical stimulus involved in sensory perception of smell	IEA	NM_001000564	Olr536	olfactory receptor 536	42	254	1098	12322	0.000425996	1.85564	11.1969
GO:0050911	detection of chemical stimulus involved in sensory perception of smell	IEA	NM_001000774	Olr1450	olfactory receptor 1450	42	254	1098	12322	0.000425996	1.85564	11.1969
GO:0050911	detection of chemical stimulus involved in sensory perception of smell	IEA	NM_001000675	Olr527	olfactory receptor 527	42	254	1098	12322	0.000425996	1.85564	11.1969
GO:0050911	detection of chemical stimulus involved in sensory perception of smell	IEA	NM_001000460	Olr1293	olfactory receptor 1293	42	254	1098	12322	0.000425996	1.85564	11.1969
GO:0050911	detection of chemical stimulus involved in sensory perception of smell	IEA	NM_001000125	Olr44	olfactory receptor 44	42	254	1098	12322	0.000425996	1.85564	11.1969
GO:0050911	detection of chemical stimulus involved in sensory perception of smell	IEA	NM_001000010	Olr1425	olfactory receptor 1425	42	254	1098	12322	0.000425996	1.85564	11.1969
GO:0050911	detection of chemical stimulus involved in sensory perception of smell	IEA	NM_001000186	Olr193	olfactory receptor 193	42	254	1098	12322	0.000425996	1.85564	11.1969
GO:0050911	detection of chemical stimulus involved in sensory perception of smell	IEA	NM_001000329	Olr588	olfactory receptor 588	42	254	1098	12322	0.000425996	1.85564	11.1969
GO:0050911	detection of chemical stimulus involved in sensory perception of smell	IEA	NM_001000805	Olr1253	olfactory receptor 1253	42	254	1098	12322	0.000425996	1.85564	11.1969
GO:0050911	detection of chemical stimulus involved in sensory perception of smell	IEA	XM_001072702	Olr1572	olfactory receptor 1572	42	254	1098	12322	0.000425996	1.85564	11.1969
GO:0050911	detection of chemical stimulus involved in sensory perception of smell	IEA	NM_001000838	Olr1622	olfactory receptor 1622	42	254	1098	12322	0.000425996	1.85564	11.1969
GO:0050911	detection of chemical stimulus involved in sensory perception of smell	IEA	NM_001000446	Olr1234	olfactory receptor 1234	42	254	1098	12322	0.000425996	1.85564	11.1969
GO:0050911	detection of chemical stimulus involved in sensory perception of smell	IEA	NM_001000713	Olr1523	olfactory receptor 1523	42	254	1098	12322	0.000425996	1.85564	11.1969
GO:0050911	detection of chemical stimulus involved in sensory perception of smell	IEA	NM_001000847	Olr812	olfactory receptor 812	42	254	1098	12322	0.000425996	1.85564	11.1969
GO:0050911	detection of chemical stimulus involved in sensory perception of smell	IEA	NM_001000057	Olr901	olfactory receptor 901	42	254	1098	12322	0.000425996	1.85564	11.1969
GO:0050911	detection of chemical stimulus involved in sensory perception of smell	IEA	NM_001001371	Olr1002	olfactory receptor 1002	42	254	1098	12322	0.000425996	1.85564	11.1969
GO:0050911	detection of chemical stimulus involved in sensory perception of smell	IEA	NM_001000904	Olr825	olfactory receptor 825	42	254	1098	12322	0.000425996	1.85564	11.1969
GO:0050911	detection of chemical stimulus involved in sensory perception of smell	IEA	NM_001001023	Olr94	olfactory receptor 94	42	254	1098	12322	0.000425996	1.85564	11.1969
GO:0050911	detection of chemical stimulus involved in sensory perception of smell	IEA	NM_001000245	Olr323	olfactory receptor 323	42	254	1098	12322	0.000425996	1.85564	11.1969
GO:0050911	detection of chemical stimulus involved in sensory perception of smell	IEA	NM_001000541	Olr43	olfactory receptor 43	42	254	1098	12322	0.000425996	1.85564	11.1969
GO:0050911	detection of chemical stimulus involved in sensory perception of smell	IEA	NM_001000846	Olr813	olfactory receptor 813	42	254	1098	12322	0.000425996	1.85564	11.1969
GO:0050911	detection of chemical stimulus involved in sensory perception of smell	IEA	NM_001001116	Olr1720	olfactory receptor 1720	42	254	1098	12322	0.000425996	1.85564	11.1969
GO:0050911	detection of chemical stimulus involved in sensory perception of smell	IEA	NM_001000134	Olr74	olfactory receptor 74	42	254	1098	12322	0.000425996	1.85564	11.1969
GO:0050911	detection of chemical stimulus involved in sensory perception of smell	IEA	NM_001000234	Olr297	olfactory receptor 297	42	254	1098	12322	0.000425996	1.85564	11.1969
GO:0050911	detection of chemical stimulus involved in sensory perception of smell	IEA	NM_001001008	Olr53	olfactory receptor 53	42	254	1098	12322	0.000425996	1.85564	11.1969
GO:0050911	detection of chemical stimulus involved in sensory perception of smell	IEA	NM_001000263	Olr384	olfactory receptor 384	42	254	1098	12322	0.000425996	1.85564	11.1969
GO:0050911	detection of chemical stimulus involved in sensory perception of smell	IEA	NM_001000730	Olr278	olfactory receptor 278	42	254	1098	12322	0.000425996	1.85564	11.1969
GO:0050911	detection of chemical stimulus involved in sensory perception of smell	IEA	NM_001000259	Olr375	olfactory receptor 375	42	254	1098	12322	0.000425996	1.85564	11.1969
GO:0050911	detection of chemical stimulus involved in sensory perception of smell	IEA	NM_001000081	Olr1584	olfactory receptor 1584	42	254	1098	12322	0.000425996	1.85564	11.1969
GO:0050911	detection of chemical stimulus involved in sensory perception of smell	IEA	NM_001000579	Olr777	olfactory receptor 777	42	254	1098	12322	0.000425996	1.85564	11.1969
GO:0050911	detection of chemical stimulus involved in sensory perception of smell	IEA	NM_001000378	Olr792	olfactory receptor 792	42	254	1098	12322	0.000425996	1.85564	11.1969
GO:0050911	detection of chemical stimulus involved in sensory perception of smell	IEA	NM_001001272	Olr130	olfactory receptor 130	42	254	1098	12322	0.000425996	1.85564	11.1969
GO:0050911	detection of chemical stimulus involved in sensory perception of smell	IEA	NM_001000471	Olr1320	olfactory receptor 1320	42	254	1098	12322	0.000425996	1.85564	11.1969
GO:0050911	detection of chemical stimulus involved in sensory perception of smell	IEA	NM_001000146	Olr105	olfactory receptor 105	42	254	1098	12322	0.000425996	1.85564	11.1969
GO:0051971	positive regulation of transmission of nerve impulse	IDA	NM_013179	Hcrt	hypocretin	3	254	5	12322	0.000437	29.1071	11.1601
GO:0051971	positive regulation of transmission of nerve impulse	ISO	NM_017110	Cartpt	CART prepropeptide	3	254	5	12322	0.000437	29.1071	11.1601
GO:0051971	positive regulation of transmission of nerve impulse	IDA	NM_012589	Il6	interleukin 6	3	254	5	12322	0.000437	29.1071	11.1601
GO:0046849	bone remodeling	IEA	NM_053577	Spp2	secreted phosphoprotein 2	4	254	15	12322	0.000523131	12.9365	10.9005
GO:0046849	bone remodeling	IEA	NM_013030	Slc34a1	solute carrier family 34 (sodium phosphate), member 1	4	254	15	12322	0.000523131	12.9365	10.9005
GO:0046849	bone remodeling	IEP	NM_031537	LOC24906	RoBo-1	4	254	15	12322	0.000523131	12.9365	10.9005
GO:0046849	bone remodeling	IEP	NM_012589	Il6	interleukin 6	4	254	15	12322	0.000523131	12.9365	10.9005
GO:0045944	positive regulation of transcription from RNA polymerase II promoter	IDA	NM_022671	Onecut1	one cut homeobox 1	25	254	566	12322	0.000795361	2.14275	10.2961
GO:0045944	positive regulation of transcription from RNA polymerase II promoter	IDA	NM_001014035	Mef2a	myocyte enhancer factor 2a	25	254	566	12322	0.000795361	2.14275	10.2961
GO:0045944	positive regulation of transcription from RNA polymerase II promoter	IEA	NM_022687	Hes3	hairy and enhancer of split 3 (Drosophila)	25	254	566	12322	0.000795361	2.14275	10.2961
GO:0045944	positive regulation of transcription from RNA polymerase II promoter	IDA	NM_022528	Hif3a	hypoxia inducible factor 3, alpha subunit	25	254	566	12322	0.000795361	2.14275	10.2961
GO:0045944	positive regulation of transcription from RNA polymerase II promoter	ISO	NM_001106361	Pax2	paired box 2	25	254	566	12322	0.000795361	2.14275	10.2961
GO:0045944	positive regulation of transcription from RNA polymerase II promoter	IDA	NM_001100639	Pou2f1	POU class 2 homeobox 1	25	254	566	12322	0.000795361	2.14275	10.2961
GO:0045944	positive regulation of transcription from RNA polymerase II promoter	IEA	NM_001106739	Six4	SIX homeobox 4	25	254	566	12322	0.000795361	2.14275	10.2961
GO:0045944	positive regulation of transcription from RNA polymerase II promoter	IDA	AB073720	Sox9	SRY-box containing gene 9	25	254	566	12322	0.000795361	2.14275	10.2961
GO:0045944	positive regulation of transcription from RNA polymerase II promoter	ISO	M17593	Igf1	insulin-like growth factor 1	25	254	566	12322	0.000795361	2.14275	10.2961
GO:0045944	positive regulation of transcription from RNA polymerase II promoter	IEA	NM_001105776	Foxi1	forkhead box I1	25	254	566	12322	0.000795361	2.14275	10.2961
GO:0045944	positive regulation of transcription from RNA polymerase II promoter	IEA	NM_024383	Hes5	hairy and enhancer of split 5 (Drosophila)	25	254	566	12322	0.000795361	2.14275	10.2961
GO:0045944	positive regulation of transcription from RNA polymerase II promoter	ISO	NM_001011892	Serpinf2	serpin peptidase inhibitor, clade F (alpha-2 antiplasmin, pigment epithelium derived factor), member 2	25	254	566	12322	0.000795361	2.14275	10.2961
GO:0045944	positive regulation of transcription from RNA polymerase II promoter	IBA	L13202	Foxd3	forkhead box D3	25	254	566	12322	0.000795361	2.14275	10.2961
GO:0045944	positive regulation of transcription from RNA polymerase II promoter	IDA	NM_017140	Drd3	dopamine receptor D3	25	254	566	12322	0.000795361	2.14275	10.2961
GO:0045944	positive regulation of transcription from RNA polymerase II promoter	IEA	NM_031512	Il1b	interleukin 1 beta	25	254	566	12322	0.000795361	2.14275	10.2961
GO:0045944	positive regulation of transcription from RNA polymerase II promoter	IEA	NM_001108453	Cbfa2t3	core-binding factor, runt domain, alpha subunit 2; translocated to, 3	25	254	566	12322	0.000795361	2.14275	10.2961
GO:0045944	positive regulation of transcription from RNA polymerase II promoter	ISO	NM_001098216	Tead3	TEA domain family member 3	25	254	566	12322	0.000795361	2.14275	10.2961
GO:0045944	positive regulation of transcription from RNA polymerase II promoter	IEA	NM_017221	Shh	sonic hedgehog	25	254	566	12322	0.000795361	2.14275	10.2961
GO:0045944	positive regulation of transcription from RNA polymerase II promoter	IEA	NM_001109422	Bcl3	B-cell CLL/lymphoma 3	25	254	566	12322	0.000795361	2.14275	10.2961
GO:0045944	positive regulation of transcription from RNA polymerase II promoter	ISO	NM_017352	Nr4a3	nuclear receptor subfamily 4, group A, member 3	25	254	566	12322	0.000795361	2.14275	10.2961
GO:0045944	positive regulation of transcription from RNA polymerase II promoter	ISO	U14522	Nos1	nitric oxide synthase 1, neuronal	25	254	566	12322	0.000795361	2.14275	10.2961
GO:0045944	positive regulation of transcription from RNA polymerase II promoter	IDA	NM_022696	Hand2	heart and neural crest derivatives expressed 2	25	254	566	12322	0.000795361	2.14275	10.2961
GO:0045944	positive regulation of transcription from RNA polymerase II promoter	ISO	NM_001107675	Maml3	mastermind like 3 (Drosophila)	25	254	566	12322	0.000795361	2.14275	10.2961
GO:0045944	positive regulation of transcription from RNA polymerase II promoter	ISO	NM_001011892	Serpinf2	serpin peptidase inhibitor, clade F (alpha-2 antiplasmin, pigment epithelium derived factor), member 2	25	254	566	12322	0.000795361	2.14275	10.2961
GO:0045944	positive regulation of transcription from RNA polymerase II promoter	IEA	NM_012589	Il6	interleukin 6	25	254	566	12322	0.000795361	2.14275	10.2961
GO:0045944	positive regulation of transcription from RNA polymerase II promoter	IDA	NM_017339	Isl1	ISL LIM homeobox 1	25	254	566	12322	0.000795361	2.14275	10.2961
GO:0043154	negative regulation of cysteine-type endopeptidase activity involved in apoptotic process	ISO	NM_001106361	Pax2	paired box 2	6	254	56	12322	0.0016776	5.19769	9.21938
GO:0043154	negative regulation of cysteine-type endopeptidase activity involved in apoptotic process	ISO	NM_012534	Cryaa	crystallin, alpha A	6	254	56	12322	0.0016776	5.19769	9.21938
GO:0043154	negative regulation of cysteine-type endopeptidase activity involved in apoptotic process	IDA	M17593	Igf1	insulin-like growth factor 1	6	254	56	12322	0.0016776	5.19769	9.21938
GO:0043154	negative regulation of cysteine-type endopeptidase activity involved in apoptotic process	IDA	NM_031971	Hspa1a	heat shock 70kD protein 1A	6	254	56	12322	0.0016776	5.19769	9.21938
GO:0043154	negative regulation of cysteine-type endopeptidase activity involved in apoptotic process		NM_212504	Hspa1b	heat shock 70kD protein 1B (mapped)	6	254	56	12322	0.0016776	5.19769	9.21938
GO:0043154	negative regulation of cysteine-type endopeptidase activity involved in apoptotic process	IDA	NM_012589	Il6	interleukin 6	6	254	56	12322	0.0016776	5.19769	9.21938
GO:0043586	tongue development	IMP	NM_017221	Shh	sonic hedgehog	3	254	10	12322	0.00206664	14.5535	8.9185
GO:0043586	tongue development	IEP	NM_017003	Erbb2	v-erb-b2 erythroblastic leukemia viral oncogene homolog 2, neuro/glioblastoma derived oncogene homolog (avian)	3	254	10	12322	0.00206664	14.5535	8.9185
GO:0043586	tongue development	ISO	NM_022696	Hand2	heart and neural crest derivatives expressed 2	3	254	10	12322	0.00206664	14.5535	8.9185
GO:0003413	chondrocyte differentiation involved in endochondral bone morphogenesis	ISO	AB073720	Sox9	SRY-box containing gene 9	2	254	2	12322	0.00240903	48.5118	8.69733
GO:0003413	chondrocyte differentiation involved in endochondral bone morphogenesis	IEA	NM_024355	Axin2	axin 2	2	254	2	12322	0.00240903	48.5118	8.69733
GO:0006837	serotonin transport	IDA	NM_013031	Slc18a2	solute carrier family 18 (vesicular monoamine), member 2	2	254	2	12322	0.00240903	48.5118	8.69733
GO:0006837	serotonin transport	IDA	NM_013034	Slc6a4	solute carrier family 6 (neurotransmitter transporter, serotonin), member 4	2	254	2	12322	0.00240903	48.5118	8.69733
GO:0051610	serotonin uptake	IDA	NM_013034	Slc6a4	solute carrier family 6 (neurotransmitter transporter, serotonin), member 4	2	254	2	12322	0.00240903	48.5118	8.69733
GO:0051610	serotonin uptake	IDA	NM_013152	Slc18a1	solute carrier family 18 (vesicular monoamine), member 1	2	254	2	12322	0.00240903	48.5118	8.69733
GO:0006837	serotonin transport	IDA	NM_013031	Slc18a2	solute carrier family 18 (vesicular monoamine), member 2	2	254	2	12322	0.00240903	48.5118	8.69733
GO:0006836	neurotransmitter transport	IEA	XM_001080708	Slc6a16	solute carrier family 6, member 16	5	254	41	12322	0.00241402	5.91607	8.69435
GO:0006836	neurotransmitter transport	IDA	NM_013031	Slc18a2	solute carrier family 18 (vesicular monoamine), member 2	5	254	41	12322	0.00241402	5.91607	8.69435
GO:0006836	neurotransmitter transport	IEA	NM_013034	Slc6a4	solute carrier family 6 (neurotransmitter transporter, serotonin), member 4	5	254	41	12322	0.00241402	5.91607	8.69435
GO:0006836	neurotransmitter transport	IEA	NM_013152	Slc18a1	solute carrier family 18 (vesicular monoamine), member 1	5	254	41	12322	0.00241402	5.91607	8.69435
GO:0006836	neurotransmitter transport	IDA	NM_013031	Slc18a2	solute carrier family 18 (vesicular monoamine), member 2	5	254	41	12322	0.00241402	5.91607	8.69435
GO:0006836	neurotransmitter transport	IEA	NM_001109146	RGD1562492	similar to Orphan sodium- and chloride-dependent neurotransmitter transporter NTT5 (Solute carrier family 6 member 16)	5	254	41	12322	0.00241402	5.91607	8.69435
GO:0042472	inner ear morphogenesis	IEA	AF249748	Kcnq4	potassium voltage-gated channel, KQT-like subfamily, member 4	6	254	61	12322	0.002496	4.77165	8.64616
GO:0009408	response to heat	IEP	NM_053565	Socs3	suppressor of cytokine signaling 3	6	254	61	12322	0.002496	4.77165	8.64616
GO:0042472	inner ear morphogenesis	IEA	NM_153821	Prrx1	paired related homeobox 1	6	254	61	12322	0.002496	4.77165	8.64616
GO:0042472	inner ear morphogenesis	ISO	NM_001106361	Pax2	paired box 2	6	254	61	12322	0.002496	4.77165	8.64616
GO:0042472	inner ear morphogenesis	IEA	NM_001106739	Six4	SIX homeobox 4	6	254	61	12322	0.002496	4.77165	8.64616
GO:0042472	inner ear morphogenesis	IEA	NM_001105776	Foxi1	forkhead box I1	6	254	61	12322	0.002496	4.77165	8.64616
GO:0009408	response to heat	ISO	NM_031971	Hspa1a	heat shock 70kD protein 1A	6	254	61	12322	0.002496	4.77165	8.64616
GO:0009408	response to heat	IEP	NM_031512	Il1b	interleukin 1 beta	6	254	61	12322	0.002496	4.77165	8.64616
GO:0042472	inner ear morphogenesis	ISO	NM_017352	Nr4a3	nuclear receptor subfamily 4, group A, member 3	6	254	61	12322	0.002496	4.77165	8.64616
GO:0009408	response to heat	ISO	NM_212504	Hspa1b	heat shock 70kD protein 1B (mapped)	6	254	61	12322	0.002496	4.77165	8.64616
GO:0009408	response to heat	IEP	U14522	Nos1	nitric oxide synthase 1, neuronal	6	254	61	12322	0.002496	4.77165	8.64616
GO:0009408	response to heat	IEP	NM_012589	Il6	interleukin 6	6	254	61	12322	0.002496	4.77165	8.64616
GO:0014032	neural crest cell development	IMP	AB073720	Sox9	SRY-box containing gene 9	3	254	11	12322	0.00259026	13.2305	8.59269
GO:0014032	neural crest cell development	IEA	NM_012550	Ednra	endothelin receptor type A	3	254	11	12322	0.00259026	13.2305	8.59269
GO:0014032	neural crest cell development	IEA	NM_022696	Hand2	heart and neural crest derivatives expressed 2	3	254	11	12322	0.00259026	13.2305	8.59269
GO:0043491	protein kinase B signaling cascade	ISO	NM_001106361	Pax2	paired box 2	4	254	26	12322	0.00309016	7.46336	8.3381
GO:0043491	protein kinase B signaling cascade	IMP	AB073720	Sox9	SRY-box containing gene 9	4	254	26	12322	0.00309016	7.46336	8.3381
GO:0042130	negative regulation of T cell proliferation	IMP	NM_031674	Ctla4	cytotoxic T-lymphocyte-associated protein 4	4	254	26	12322	0.00309016	7.46336	8.3381
GO:0045840	positive regulation of mitosis	ISO	M17593	Igf1	insulin-like growth factor 1	4	254	26	12322	0.00309016	7.46336	8.3381
GO:0042130	negative regulation of T cell proliferation	IDA	NM_012878	Sftpd	surfactant protein D	4	254	26	12322	0.00309016	7.46336	8.3381
GO:0045840	positive regulation of mitosis	IMP	NM_017140	Drd3	dopamine receptor D3	4	254	26	12322	0.00309016	7.46336	8.3381
GO:0045840	positive regulation of mitosis	IEA	NM_031512	Il1b	interleukin 1 beta	4	254	26	12322	0.00309016	7.46336	8.3381
GO:0043491	protein kinase B signaling cascade	ISO	NM_031512	Il1b	interleukin 1 beta	4	254	26	12322	0.00309016	7.46336	8.3381
GO:0042130	negative regulation of T cell proliferation	IEA	NM_017221	Shh	sonic hedgehog	4	254	26	12322	0.00309016	7.46336	8.3381
GO:0045840	positive regulation of mitosis	ISO	BC161947	Nusap1	nucleolar and spindle associated protein 1	4	254	26	12322	0.00309016	7.46336	8.3381
GO:0043491	protein kinase B signaling cascade	ISS	NM_022187	Plk3	polo-like kinase 3	4	254	26	12322	0.00309016	7.46336	8.3381
GO:0042130	negative regulation of T cell proliferation	IDA	NM_012696	Kng1	kininogen 1	4	254	26	12322	0.00309016	7.46336	8.3381
GO:0006953	acute-phase response	IEA	NM_001009478	Saa4	serum amyloid A4, constitutive	4	254	27	12322	0.00349073	7.18693	8.16225
GO:0006953	acute-phase response	IEA	NM_053288	Orm1	orosomucoid 1	4	254	27	12322	0.00349073	7.18693	8.16225
GO:0006953	acute-phase response	IEA	NM_012589	Il6	interleukin 6	4	254	27	12322	0.00349073	7.18693	8.16225
GO:0006953	acute-phase response		NM_012696	Kng1	kininogen 1	4	254	27	12322	0.00349073	7.18693	8.16225
GO:0043066	negative regulation of apoptotic process	ISO	NM_031970	Hspb1	heat shock protein 1	15	254	313	12322	0.00372381	2.32485	8.06901
GO:0043066	negative regulation of apoptotic process	ISO	NM_001106361	Pax2	paired box 2	15	254	313	12322	0.00372381	2.32485	8.06901
GO:0043066	negative regulation of apoptotic process	ISO	NM_012534	Cryaa	crystallin, alpha A	15	254	313	12322	0.00372381	2.32485	8.06901
GO:0043066	negative regulation of apoptotic process	IMP	AB073720	Sox9	SRY-box containing gene 9	15	254	313	12322	0.00372381	2.32485	8.06901
GO:0043066	negative regulation of apoptotic process	IMP	NM_012550	Ednra	endothelin receptor type A	15	254	313	12322	0.00372381	2.32485	8.06901
GO:0043066	negative regulation of apoptotic process	IDA	NM_031971	Hspa1a	heat shock 70kD protein 1A	15	254	313	12322	0.00372381	2.32485	8.06901
GO:0043066	negative regulation of apoptotic process	IMP	NM_017221	Shh	sonic hedgehog	15	254	313	12322	0.00372381	2.32485	8.06901
GO:0043066	negative regulation of apoptotic process	IEA	NM_001109422	Bcl3	B-cell CLL/lymphoma 3	15	254	313	12322	0.00372381	2.32485	8.06901
GO:0043066	negative regulation of apoptotic process	ISO	NM_017352	Nr4a3	nuclear receptor subfamily 4, group A, member 3	15	254	313	12322	0.00372381	2.32485	8.06901
GO:0043066	negative regulation of apoptotic process		NM_212504	Hspa1b	heat shock 70kD protein 1B (mapped)	15	254	313	12322	0.00372381	2.32485	8.06901
GO:0043066	negative regulation of apoptotic process	IMP	NM_017003	Erbb2	v-erb-b2 erythroblastic leukemia viral oncogene homolog 2, neuro/glioblastoma derived oncogene homolog (avian)	15	254	313	12322	0.00372381	2.32485	8.06901
GO:0043066	negative regulation of apoptotic process	IMP	U14522	Nos1	nitric oxide synthase 1, neuronal	15	254	313	12322	0.00372381	2.32485	8.06901
GO:0043066	negative regulation of apoptotic process	IEA	NM_022696	Hand2	heart and neural crest derivatives expressed 2	15	254	313	12322	0.00372381	2.32485	8.06901
GO:0043066	negative regulation of apoptotic process	ISO	NM_022187	Plk3	polo-like kinase 3	15	254	313	12322	0.00372381	2.32485	8.06901
GO:0043066	negative regulation of apoptotic process	IEA	NM_012589	Il6	interleukin 6	15	254	313	12322	0.00372381	2.32485	8.06901
GO:0072300	positive regulation of metanephric glomerulus development	ISO	NM_001110099	Ret	ret proto-oncogene	2	254	3	12322	0.00396055	32.3412	7.98008
GO:0045475	locomotor rhythm	ISS	NM_147214	LOC259246	alpha-2u globulin PGCL1	2	254	3	12322	0.00396055	32.3412	7.98008
GO:0072300	positive regulation of metanephric glomerulus development	ISO	NM_001106361	Pax2	paired box 2	2	254	3	12322	0.00396055	32.3412	7.98008
GO:0072289	metanephric nephron tubule formation	ISO	NM_001106361	Pax2	paired box 2	2	254	3	12322	0.00396055	32.3412	7.98008
GO:0072289	metanephric nephron tubule formation	IGI	AB073720	Sox9	SRY-box containing gene 9	2	254	3	12322	0.00396055	32.3412	7.98008
GO:0072300	positive regulation of metanephric glomerulus development	ISO	NM_012643	Ret	ret proto-oncogene	2	254	3	12322	0.00396055	32.3412	7.98008
GO:0090084	negative regulation of inclusion body assembly	ISO	NM_031971	Hspa1a	heat shock 70kD protein 1A	2	254	3	12322	0.00396055	32.3412	7.98008
GO:0045475	locomotor rhythm	ISO	NM_031828	Kcnma1	potassium large conductance calcium-activated channel, subfamily M, alpha member 1	2	254	3	12322	0.00396055	32.3412	7.98008
GO:0090084	negative regulation of inclusion body assembly	ISO	NM_212504	Hspa1b	heat shock 70kD protein 1B (mapped)	2	254	3	12322	0.00396055	32.3412	7.98008
GO:0045475	locomotor rhythm	ISO	NM_031828	Kcnma1	potassium large conductance calcium-activated channel, subfamily M, alpha member 1	2	254	3	12322	0.00396055	32.3412	7.98008
GO:0051612	negative regulation of serotonin uptake	IMP	NM_013152	Slc18a1	solute carrier family 18 (vesicular monoamine), member 1	2	254	3	12322	0.00396055	32.3412	7.98008
GO:0051612	negative regulation of serotonin uptake	ISO	U14522	Nos1	nitric oxide synthase 1, neuronal	2	254	3	12322	0.00396055	32.3412	7.98008
GO:0032496	response to lipopolysaccharide	ISO	NM_012704	Ptger3	prostaglandin E receptor 3 (subtype EP3)	11	254	198	12322	0.00424901	2.6951	7.87866
GO:0032496	response to lipopolysaccharide	IEP	NM_053565	Socs3	suppressor of cytokine signaling 3	11	254	198	12322	0.00424901	2.6951	7.87866
GO:0032496	response to lipopolysaccharide	IEA	NM_199489	Ccr7	chemokine (C-C motif) receptor 7	11	254	198	12322	0.00424901	2.6951	7.87866
GO:0032496	response to lipopolysaccharide	IEP	M17593	Igf1	insulin-like growth factor 1	11	254	198	12322	0.00424901	2.6951	7.87866
GO:0032496	response to lipopolysaccharide	IMP	NM_012550	Ednra	endothelin receptor type A	11	254	198	12322	0.00424901	2.6951	7.87866
GO:0032496	response to lipopolysaccharide	IEP	NM_053288	Orm1	orosomucoid 1	11	254	198	12322	0.00424901	2.6951	7.87866
GO:0032496	response to lipopolysaccharide	IEA	NM_031512	Il1b	interleukin 1 beta	11	254	198	12322	0.00424901	2.6951	7.87866
GO:0032496	response to lipopolysaccharide	IEP	NM_053587	S100a9	S100 calcium binding protein A9	11	254	198	12322	0.00424901	2.6951	7.87866
GO:0032496	response to lipopolysaccharide	IEP	U14522	Nos1	nitric oxide synthase 1, neuronal	11	254	198	12322	0.00424901	2.6951	7.87866
GO:0032496	response to lipopolysaccharide	IEP	NM_053822	S100a8	S100 calcium binding protein A8	11	254	198	12322	0.00424901	2.6951	7.87866
GO:0032496	response to lipopolysaccharide	IEP	NM_012589	Il6	interleukin 6	11	254	198	12322	0.00424901	2.6951	7.87866
GO:0042060	wound healing	IEP	NM_017255	P2ry2	purinergic receptor P2Y, G-protein coupled, 2	7	254	93	12322	0.00455736	3.65143	7.77759
GO:0042060	wound healing	IEA	NM_001105969	Vangl2	vang-like 2 (van gogh, Drosophila)	7	254	93	12322	0.00455736	3.65143	7.77759
GO:0042060	wound healing	IEP	NM_031512	Il1b	interleukin 1 beta	7	254	93	12322	0.00455736	3.65143	7.77759
GO:0042060	wound healing	IEP	BC098071	Dsp	desmoplakin	7	254	93	12322	0.00455736	3.65143	7.77759
GO:0042060	wound healing	IEP	BC098071	Dsp	desmoplakin	7	254	93	12322	0.00455736	3.65143	7.77759
GO:0042060	wound healing	ISO	NM_017003	Erbb2	v-erb-b2 erythroblastic leukemia viral oncogene homolog 2, neuro/glioblastoma derived oncogene homolog (avian)	7	254	93	12322	0.00455736	3.65143	7.77759
GO:0042060	wound healing	IEP	NM_053822	S100a8	S100 calcium binding protein A8	7	254	93	12322	0.00455736	3.65143	7.77759
GO:0042060	wound healing	IEP	NM_133311	Il24	interleukin 24	7	254	93	12322	0.00455736	3.65143	7.77759
GO:0001755	neural crest cell migration	ISO	NM_001110099	Ret	ret proto-oncogene	4	254	31	12322	0.00544376	6.25959	7.52118
GO:0001755	neural crest cell migration	ISO	NM_012643	Ret	ret proto-oncogene	4	254	31	12322	0.00544376	6.25959	7.52118
GO:0001755	neural crest cell migration	IBA	L13202	Foxd3	forkhead box D3	4	254	31	12322	0.00544376	6.25959	7.52118
GO:0001755	neural crest cell migration	ISO	NM_017221	Shh	sonic hedgehog	4	254	31	12322	0.00544376	6.25959	7.52118
GO:0001755	neural crest cell migration	IEA	NM_017339	Isl1	ISL LIM homeobox 1	4	254	31	12322	0.00544376	6.25959	7.52118
GO:0050679	positive regulation of epithelial cell proliferation	ISO	NM_001106361	Pax2	paired box 2	5	254	51	12322	0.00568168	4.75606	7.45947
GO:0050679	positive regulation of epithelial cell proliferation	IMP	AB073720	Sox9	SRY-box containing gene 9	5	254	51	12322	0.00568168	4.75606	7.45947
GO:0050679	positive regulation of epithelial cell proliferation	ISO	M17593	Igf1	insulin-like growth factor 1	5	254	51	12322	0.00568168	4.75606	7.45947
GO:0050679	positive regulation of epithelial cell proliferation	ISO	NM_017003	Erbb2	v-erb-b2 erythroblastic leukemia viral oncogene homolog 2, neuro/glioblastoma derived oncogene homolog (avian)	5	254	51	12322	0.00568168	4.75606	7.45947
GO:0050679	positive regulation of epithelial cell proliferation	IEA	NM_012589	Il6	interleukin 6	5	254	51	12322	0.00568168	4.75606	7.45947
GO:0008285	negative regulation of cell proliferation	IMP	AB073720	Sox9	SRY-box containing gene 9	13	254	267	12322	0.00576636	2.362	7.43812
GO:0008285	negative regulation of cell proliferation	ISO	M17593	Igf1	insulin-like growth factor 1	13	254	267	12322	0.00576636	2.362	7.43812
GO:0008285	negative regulation of cell proliferation	IMP	NM_012953	Fosl1	fos-like antigen 1	13	254	267	12322	0.00576636	2.362	7.43812
GO:0008285	negative regulation of cell proliferation	IDA	NM_024355	Axin2	axin 2	13	254	267	12322	0.00576636	2.362	7.43812
GO:0008285	negative regulation of cell proliferation	ISO	NM_031971	Hspa1a	heat shock 70kD protein 1A	13	254	267	12322	0.00576636	2.362	7.43812
GO:0008285	negative regulation of cell proliferation	IEA	XM_578417	Rerg	RAS-like, estrogen-regulated, growth-inhibitor	13	254	267	12322	0.00576636	2.362	7.43812
GO:0008285	negative regulation of cell proliferation	IEA	NM_031512	Il1b	interleukin 1 beta	13	254	267	12322	0.00576636	2.362	7.43812
GO:0008285	negative regulation of cell proliferation	IDA	NM_181692	Kiss1	KiSS-1 metastasis-suppressor	13	254	267	12322	0.00576636	2.362	7.43812
GO:0008285	negative regulation of cell proliferation	ISO	NM_212504	Hspa1b	heat shock 70kD protein 1B (mapped)	13	254	267	12322	0.00576636	2.362	7.43812
GO:0008285	negative regulation of cell proliferation	IMP	U14522	Nos1	nitric oxide synthase 1, neuronal	13	254	267	12322	0.00576636	2.362	7.43812
GO:0008285	negative regulation of cell proliferation	IEA	NM_001107591	Sfrp5	secreted frizzled-related protein 5	13	254	267	12322	0.00576636	2.362	7.43812
GO:0008285	negative regulation of cell proliferation	IDA	NM_133311	Il24	interleukin 24	13	254	267	12322	0.00576636	2.362	7.43812
GO:0008285	negative regulation of cell proliferation	IMP	NM_012589	Il6	interleukin 6	13	254	267	12322	0.00576636	2.362	7.43812
GO:0033619	membrane protein proteolysis	ISO	NM_001110099	Ret	ret proto-oncogene	2	254	4	12322	0.00586034	24.2559	7.4148
GO:0035799	ureter maturation	ISO	NM_001110099	Ret	ret proto-oncogene	2	254	4	12322	0.00586034	24.2559	7.4148
GO:0031649	heat generation	ISS	NM_147214	LOC259246	alpha-2u globulin PGCL1	2	254	4	12322	0.00586034	24.2559	7.4148
GO:0032227	negative regulation of synaptic transmission, dopaminergic	IMP	AF249748	Kcnq4	potassium voltage-gated channel, KQT-like subfamily, member 4	2	254	4	12322	0.00586034	24.2559	7.4148
GO:0035799	ureter maturation	ISO	NM_001106361	Pax2	paired box 2	2	254	4	12322	0.00586034	24.2559	7.4148
GO:0003203	endocardial cushion morphogenesis	IMP	AB073720	Sox9	SRY-box containing gene 9	2	254	4	12322	0.00586034	24.2559	7.4148
GO:0051970	negative regulation of transmission of nerve impulse	IDA	NM_013179	Hcrt	hypocretin	2	254	4	12322	0.00586034	24.2559	7.4148
GO:0021940	positive regulation of cerebellar granule cell precursor proliferation	ISO	M17593	Igf1	insulin-like growth factor 1	2	254	4	12322	0.00586034	24.2559	7.4148
GO:0060438	trachea development	ISO	XM_226468	Hydin	Hydin, axonemal central pair apparatus protein	2	254	4	12322	0.00586034	24.2559	7.4148
GO:0033619	membrane protein proteolysis	ISO	NM_012643	Ret	ret proto-oncogene	2	254	4	12322	0.00586034	24.2559	7.4148
GO:0035799	ureter maturation	ISO	NM_012643	Ret	ret proto-oncogene	2	254	4	12322	0.00586034	24.2559	7.4148
GO:0042026	protein refolding	ISO	NM_031971	Hspa1a	heat shock 70kD protein 1A	2	254	4	12322	0.00586034	24.2559	7.4148
GO:0090175	regulation of establishment of planar polarity	ISO	NM_001105969	Vangl2	vang-like 2 (van gogh, Drosophila)	2	254	4	12322	0.00586034	24.2559	7.4148
GO:0060438	trachea development	ISO	NM_017221	Shh	sonic hedgehog	2	254	4	12322	0.00586034	24.2559	7.4148
GO:0010463	mesenchymal cell proliferation	ISO	NM_017221	Shh	sonic hedgehog	2	254	4	12322	0.00586034	24.2559	7.4148
GO:0021940	positive regulation of cerebellar granule cell precursor proliferation	IEA	NM_017221	Shh	sonic hedgehog	2	254	4	12322	0.00586034	24.2559	7.4148
GO:0031649	heat generation	IEA	NM_013108	Adrb3	adrenergic, beta-3-, receptor	2	254	4	12322	0.00586034	24.2559	7.4148
GO:0032227	negative regulation of synaptic transmission, dopaminergic	IMP	NM_013034	Slc6a4	solute carrier family 6 (neurotransmitter transporter, serotonin), member 4	2	254	4	12322	0.00586034	24.2559	7.4148
GO:0033619	membrane protein proteolysis	ISO	NM_031670	Napsa	napsin A aspartic peptidase	2	254	4	12322	0.00586034	24.2559	7.4148
GO:0042026	protein refolding	ISO	NM_212504	Hspa1b	heat shock 70kD protein 1B (mapped)	2	254	4	12322	0.00586034	24.2559	7.4148
GO:0051970	negative regulation of transmission of nerve impulse	ISO	NM_013133	Glra1	glycine receptor, alpha 1	2	254	4	12322	0.00586034	24.2559	7.4148
GO:0090175	regulation of establishment of planar polarity	ISO	NM_001107591	Sfrp5	secreted frizzled-related protein 5	2	254	4	12322	0.00586034	24.2559	7.4148
GO:0010463	mesenchymal cell proliferation	IEA	NM_022696	Hand2	heart and neural crest derivatives expressed 2	2	254	4	12322	0.00586034	24.2559	7.4148
GO:0003266	regulation of secondary heart field cardioblast proliferation	IEA	NM_022696	Hand2	heart and neural crest derivatives expressed 2	2	254	4	12322	0.00586034	24.2559	7.4148
GO:0003266	regulation of secondary heart field cardioblast proliferation	IEA	NM_017339	Isl1	ISL LIM homeobox 1	2	254	4	12322	0.00586034	24.2559	7.4148
GO:0003203	endocardial cushion morphogenesis	ISO	NM_017339	Isl1	ISL LIM homeobox 1	2	254	4	12322	0.00586034	24.2559	7.4148
GO:0043410	positive regulation of MAPK cascade	ISO	M17593	Igf1	insulin-like growth factor 1	6	254	74	12322	0.0059982	3.93339	7.38126
GO:0043410	positive regulation of MAPK cascade	ISO	NM_013108	Adrb3	adrenergic, beta-3-, receptor	6	254	74	12322	0.0059982	3.93339	7.38126
GO:0043410	positive regulation of MAPK cascade	IMP	NM_181692	Kiss1	KiSS-1 metastasis-suppressor	6	254	74	12322	0.0059982	3.93339	7.38126
GO:0043410	positive regulation of MAPK cascade	IMP	NM_017003	Erbb2	v-erb-b2 erythroblastic leukemia viral oncogene homolog 2, neuro/glioblastoma derived oncogene homolog (avian)	6	254	74	12322	0.0059982	3.93339	7.38126
GO:0043410	positive regulation of MAPK cascade	IEA	NM_012589	Il6	interleukin 6	6	254	74	12322	0.0059982	3.93339	7.38126
GO:0043410	positive regulation of MAPK cascade	IDA	NM_012696	Kng1	kininogen 1	6	254	74	12322	0.0059982	3.93339	7.38126
GO:0045595	regulation of cell differentiation	ISO	NM_053565	Socs3	suppressor of cytokine signaling 3	4	254	32	12322	0.00602587	6.06398	7.37462
GO:0045595	regulation of cell differentiation	IMP	AB073720	Sox9	SRY-box containing gene 9	4	254	32	12322	0.00602587	6.06398	7.37462
GO:0045595	regulation of cell differentiation	ISO	NM_024383	Hes5	hairy and enhancer of split 5 (Drosophila)	4	254	32	12322	0.00602587	6.06398	7.37462
GO:0045595	regulation of cell differentiation	TAS	NM_017003	Erbb2	v-erb-b2 erythroblastic leukemia viral oncogene homolog 2, neuro/glioblastoma derived oncogene homolog (avian)	4	254	32	12322	0.00602587	6.06398	7.37462
GO:0007204	elevation of cytosolic calcium ion concentration	IEA	NM_012704	Ptger3	prostaglandin E receptor 3 (subtype EP3)	7	254	99	12322	0.00624044	3.43013	7.32414
GO:0007204	elevation of cytosolic calcium ion concentration	IMP	NM_017255	P2ry2	purinergic receptor P2Y, G-protein coupled, 2	7	254	99	12322	0.00624044	3.43013	7.32414
GO:0007204	elevation of cytosolic calcium ion concentration	IDA	NM_013179	Hcrt	hypocretin	7	254	99	12322	0.00624044	3.43013	7.32414
GO:0007204	elevation of cytosolic calcium ion concentration	IDA	NM_012550	Ednra	endothelin receptor type A	7	254	99	12322	0.00624044	3.43013	7.32414
GO:0007204	elevation of cytosolic calcium ion concentration	IDA	NM_031512	Il1b	interleukin 1 beta	7	254	99	12322	0.00624044	3.43013	7.32414
GO:0007204	elevation of cytosolic calcium ion concentration	IDA	NM_181692	Kiss1	KiSS-1 metastasis-suppressor	7	254	99	12322	0.00624044	3.43013	7.32414
GO:0007204	elevation of cytosolic calcium ion concentration	ISO	NM_012696	Kng1	kininogen 1	7	254	99	12322	0.00624044	3.43013	7.32414
GO:0034765	regulation of ion transmembrane transport	ISO	AF249748	Kcnq4	potassium voltage-gated channel, KQT-like subfamily, member 4	3	254	16	12322	0.00638854	9.09596	7.2903
GO:0034765	regulation of ion transmembrane transport	ISO	NM_031828	Kcnma1	potassium large conductance calcium-activated channel, subfamily M, alpha member 1	3	254	16	12322	0.00638854	9.09596	7.2903
GO:0034765	regulation of ion transmembrane transport	ISO	NM_031828	Kcnma1	potassium large conductance calcium-activated channel, subfamily M, alpha member 1	3	254	16	12322	0.00638854	9.09596	7.2903
GO:0034765	regulation of ion transmembrane transport	ISO	NM_013125	Scn5a	sodium channel, voltage-gated, type V, alpha subunit	3	254	16	12322	0.00638854	9.09596	7.2903
GO:0001934	positive regulation of protein phosphorylation	ISO	NM_012534	Cryaa	crystallin, alpha A	7	254	100	12322	0.00656055	3.39583	7.25197
GO:0001934	positive regulation of protein phosphorylation	IDA	AB073720	Sox9	SRY-box containing gene 9	7	254	100	12322	0.00656055	3.39583	7.25197
GO:0001934	positive regulation of protein phosphorylation	IMP	NM_012550	Ednra	endothelin receptor type A	7	254	100	12322	0.00656055	3.39583	7.25197
GO:0001934	positive regulation of protein phosphorylation	ISO	NM_024355	Axin2	axin 2	7	254	100	12322	0.00656055	3.39583	7.25197
GO:0001934	positive regulation of protein phosphorylation	ISO	X61479	Csf1r	colony stimulating factor 1 receptor	7	254	100	12322	0.00656055	3.39583	7.25197
GO:0001934	positive regulation of protein phosphorylation	IEA	NM_031512	Il1b	interleukin 1 beta	7	254	100	12322	0.00656055	3.39583	7.25197
GO:0001934	positive regulation of protein phosphorylation	ISO	NM_017003	Erbb2	v-erb-b2 erythroblastic leukemia viral oncogene homolog 2, neuro/glioblastoma derived oncogene homolog (avian)	7	254	100	12322	0.00656055	3.39583	7.25197
GO:0007218	neuropeptide signaling pathway	IEA	NM_013179	Hcrt	hypocretin	6	254	77	12322	0.00715364	3.78014	7.12711
GO:0007218	neuropeptide signaling pathway	IEA	NM_001107098	Gpr128	G protein-coupled receptor 128	6	254	77	12322	0.00715364	3.78014	7.12711
GO:0007218	neuropeptide signaling pathway	IEA	XM_001069077	Gpr111	G protein-coupled receptor 111	6	254	77	12322	0.00715364	3.78014	7.12711
GO:0007218	neuropeptide signaling pathway	ISO	NM_013133	Glra1	glycine receptor, alpha 1	6	254	77	12322	0.00715364	3.78014	7.12711
GO:0007218	neuropeptide signaling pathway	IEA	NM_017110	Cartpt	CART prepropeptide	6	254	77	12322	0.00715364	3.78014	7.12711
GO:0007218	neuropeptide signaling pathway	IEA	NM_031581	Ppyr1	pancreatic polypeptide receptor 1	6	254	77	12322	0.00715364	3.78014	7.12711
GO:0046579	positive regulation of Ras protein signal transduction	IEA	NM_130824	Rasgrp4	RAS guanyl releasing protein 4	3	254	17	12322	0.00740241	8.56091	7.07779
GO:0046579	positive regulation of Ras protein signal transduction	ISO	M17593	Igf1	insulin-like growth factor 1	3	254	17	12322	0.00740241	8.56091	7.07779
GO:0046579	positive regulation of Ras protein signal transduction	IMP	NM_017003	Erbb2	v-erb-b2 erythroblastic leukemia viral oncogene homolog 2, neuro/glioblastoma derived oncogene homolog (avian)	3	254	17	12322	0.00740241	8.56091	7.07779
GO:0060463	lung lobe morphogenesis	ISO	M17593	Igf1	insulin-like growth factor 1	2	254	5	12322	0.00809353	19.4047	6.94901
GO:0002439	chronic inflammatory response to antigenic stimulus	IEP	NM_053288	Orm1	orosomucoid 1	2	254	5	12322	0.00809353	19.4047	6.94901
GO:0051101	regulation of DNA binding	IEA	XM_237403	Hjurp	Holliday junction recognition protein	2	254	5	12322	0.00809353	19.4047	6.94901
GO:0060028	convergent extension involved in axis elongation	IEA	NM_001105969	Vangl2	vang-like 2 (van gogh, Drosophila)	2	254	5	12322	0.00809353	19.4047	6.94901
GO:0002439	chronic inflammatory response to antigenic stimulus	IEP	NM_031512	Il1b	interleukin 1 beta	2	254	5	12322	0.00809353	19.4047	6.94901
GO:0060463	lung lobe morphogenesis	IEA	NM_017221	Shh	sonic hedgehog	2	254	5	12322	0.00809353	19.4047	6.94901
GO:0051101	regulation of DNA binding	IEA	NM_001109422	Bcl3	B-cell CLL/lymphoma 3	2	254	5	12322	0.00809353	19.4047	6.94901
GO:0060028	convergent extension involved in axis elongation	ISO	NM_001107591	Sfrp5	secreted frizzled-related protein 5	2	254	5	12322	0.00809353	19.4047	6.94901
GO:0051384	response to glucocorticoid stimulus	IEP	NM_053565	Socs3	suppressor of cytokine signaling 3	8	254	131	12322	0.00809577	2.96255	6.94862
GO:0051384	response to glucocorticoid stimulus	IEP	NM_012534	Cryaa	crystallin, alpha A	8	254	131	12322	0.00809577	2.96255	6.94862
GO:0051384	response to glucocorticoid stimulus	IDA	NM_030656	Agxt	alanine-glyoxylate aminotransferase	8	254	131	12322	0.00809577	2.96255	6.94862
GO:0051384	response to glucocorticoid stimulus	IEP	M17593	Igf1	insulin-like growth factor 1	8	254	131	12322	0.00809577	2.96255	6.94862
GO:0051384	response to glucocorticoid stimulus	IEP	NM_012878	Sftpd	surfactant protein D	8	254	131	12322	0.00809577	2.96255	6.94862
GO:0051384	response to glucocorticoid stimulus	IEP	NM_031512	Il1b	interleukin 1 beta	8	254	131	12322	0.00809577	2.96255	6.94862
GO:0051384	response to glucocorticoid stimulus	IDA	NM_053526	Cpn1	carboxypeptidase N, polypeptide 1	8	254	131	12322	0.00809577	2.96255	6.94862
GO:0051384	response to glucocorticoid stimulus	IDA	NM_053526	Cpn1	carboxypeptidase N, polypeptide 1	8	254	131	12322	0.00809577	2.96255	6.94862
GO:0051384	response to glucocorticoid stimulus	IEA	NM_012589	Il6	interleukin 6	8	254	131	12322	0.00809577	2.96255	6.94862
GO:0048546	digestive tract morphogenesis	IEA	NM_001105969	Vangl2	vang-like 2 (van gogh, Drosophila)	3	254	18	12322	0.00850586	8.0853	6.87733
GO:0048546	digestive tract morphogenesis	ISO	NM_017221	Shh	sonic hedgehog	3	254	18	12322	0.00850586	8.0853	6.87733
GO:0048546	digestive tract morphogenesis	ISO	NM_001107591	Sfrp5	secreted frizzled-related protein 5	3	254	18	12322	0.00850586	8.0853	6.87733
GO:0006986	response to unfolded protein	IEA	NM_001005562	Creb3l1	cAMP responsive element binding protein 3-like 1	3	254	19	12322	0.00970048	7.65976	6.68773
GO:0010001	glial cell differentiation	ISO	NM_001106361	Pax2	paired box 2	3	254	19	12322	0.00970048	7.65976	6.68773
GO:0090103	cochlea morphogenesis	ISO	NM_001106361	Pax2	paired box 2	3	254	19	12322	0.00970048	7.65976	6.68773
GO:0090103	cochlea morphogenesis	IMP	AB073720	Sox9	SRY-box containing gene 9	3	254	19	12322	0.00970048	7.65976	6.68773
GO:0010001	glial cell differentiation	ISO	M17593	Igf1	insulin-like growth factor 1	3	254	19	12322	0.00970048	7.65976	6.68773
GO:0006986	response to unfolded protein	IMP	NM_031971	Hspa1a	heat shock 70kD protein 1A	3	254	19	12322	0.00970048	7.65976	6.68773
GO:0090103	cochlea morphogenesis	IEA	NM_001105969	Vangl2	vang-like 2 (van gogh, Drosophila)	3	254	19	12322	0.00970048	7.65976	6.68773
GO:0006986	response to unfolded protein	IMP	NM_212504	Hspa1b	heat shock 70kD protein 1B (mapped)	3	254	19	12322	0.00970048	7.65976	6.68773
GO:0010001	glial cell differentiation	IGI	NM_017003	Erbb2	v-erb-b2 erythroblastic leukemia viral oncogene homolog 2, neuro/glioblastoma derived oncogene homolog (avian)	3	254	19	12322	0.00970048	7.65976	6.68773
GO:0090090	negative regulation of canonical Wnt receptor signaling pathway	IDA	AB073720	Sox9	SRY-box containing gene 9	5	254	59	12322	0.00991576	4.11117	6.65606
GO:0090090	negative regulation of canonical Wnt receptor signaling pathway	IBA	NM_024355	Axin2	axin 2	5	254	59	12322	0.00991576	4.11117	6.65606
GO:0090090	negative regulation of canonical Wnt receptor signaling pathway	IEA	NM_017221	Shh	sonic hedgehog	5	254	59	12322	0.00991576	4.11117	6.65606
GO:0090090	negative regulation of canonical Wnt receptor signaling pathway	IEA	NM_001107591	Sfrp5	secreted frizzled-related protein 5	5	254	59	12322	0.00991576	4.11117	6.65606
GO:0090090	negative regulation of canonical Wnt receptor signaling pathway	IEA	NM_017339	Isl1	ISL LIM homeobox 1	5	254	59	12322	0.00991576	4.11117	6.65606
