# Supplementary material for: Transcriptome Analysis of the Hippocampus in Novel Rat Model of Febrile Seizures
Source: PLoS One. 2014 Apr 15;9(4):e95237. doi: 10.1371/journal.pone.0095237 (PMC3988142; doi:10.1371/journal.pone.0095237)
Supplement: Table S4 — Significant Pathways analysis between the HP group and the HR group. (XLS) [file pone.0095237.s005.xls]

## Sheet: Significant Pathway_Result
Table S4 Significant Pathways analysis between HP group and HR group.
Up-pathway
PathID	PathTerm	DifGene	AllDifGene	GeneInPath	AllGene	P-Value	Enrichment	(-log2P)
path:rno00140	Steroid hormone biosynthesis	5	106	47	4915	0.00525382	4.93276	7.57242
path:rno03320	PPAR signaling pathway	6	106	73	4915	0.00742254	3.81106	7.07387
path:rno05416	Viral myocarditis	6	106	79	4915	0.0104502	3.52161	6.58033
path:rno00534	Glycosaminoglycan biosynthesis - heparan sulfate	3	106	26	4915	0.0237816	5.35015	5.39401
Down-pathway
PathID	PathTerm	DifGene	AllDifGene	GeneInPath	AllGene	P-Value	Enrichment	(-log2P)
path:rno04080	Neuroactive ligand-receptor interaction	12	94	279	4915	0.0127586	2.24891	6.29239
path:rno00982	Drug metabolism - cytochrome P450	5	94	72	4915	0.0165238	3.63106	5.91931
path:rno04640	Hematopoietic cell lineage	5	94	75	4915	0.0191686	3.48582	5.70511
path:rno04740	Olfactory transduction	5	94	87	4915	0.0324381	3.00501	4.94617
path:rno05020	Prion diseases	3	94	35	4915	0.0357387	4.48176	4.80637
path:rno00980	Metabolism of xenobiotics by cytochrome P450	4	94	62	4915	0.0378971	3.37337	4.72177
path:rno00590	Arachidonic acid metabolism	4	94	67	4915	0.0473966	3.12163	4.39907

## Sheet: UpGene2Path
Table S4 Significant Pathways analysis between HP group and HR group.（Up-pathway)
PathID	PathTerm	QueryID	QuerySymbol	Description	DifGene	AllDifGene	GeneInPath	AllGene	P-Value	Enrichment	(-log2P)
path:rno00140	Steroid hormone biosynthesis	NM_024391	Hsd17b2	hydroxysteroid (17-beta) dehydrogenase 2	5	106	47	4915	0.00525382	4.93276	7.57242
path:rno00140	Steroid hormone biosynthesis	NM_012538	Cyp11b2	cytochrome P450, family 11, subfamily b, polypeptide 2	5	106	47	4915	0.00525382	4.93276	7.57242
path:rno00140	Steroid hormone biosynthesis	BF283070	Cyp7b1	cytochrome P450, family 7, subfamily b, polypeptide 1	5	106	47	4915	0.00525382	4.93276	7.57242
path:rno00140	Steroid hormone biosynthesis	NM_012537	Cyp11b1	cytochrome P450, family 11, subfamily b, polypeptide 1	5	106	47	4915	0.00525382	4.93276	7.57242
path:rno00140	Steroid hormone biosynthesis	NM_181824	Cyp11b3	cytochrome P450, family 11, subfamily b, polypeptide 3	5	106	47	4915	0.00525382	4.93276	7.57242
path:rno03320	PPAR signaling pathway	NM_031736	Slc27a2	solute carrier family 27 (fatty acid transporter), member 2	6	106	73	4915	0.00742254	3.81106	7.07387
path:rno03320	PPAR signaling pathway	NM_031736	Slc27a2	solute carrier family 27 (fatty acid transporter), member 2	6	106	73	4915	0.00742254	3.81106	7.07387
path:rno03320	PPAR signaling pathway	NM_012501	Apoc3	apolipoprotein C-III	6	106	73	4915	0.00742254	3.81106	7.07387
path:rno03320	PPAR signaling pathway	NM_080576	Apoa5	apolipoprotein A-V	6	106	73	4915	0.00742254	3.81106	7.07387
path:rno03320	PPAR signaling pathway	XM_001066536	Sorbs1	sorbin and SH3 domain containing 1	6	106	73	4915	0.00742254	3.81106	7.07387
path:rno03320	PPAR signaling pathway	NM_145770	Acox2	acyl-CoA oxidase 2, branched chain	6	106	73	4915	0.00742254	3.81106	7.07387
path:rno03320	PPAR signaling pathway	NM_053365	Fabp4	fatty acid binding protein 4, adipocyte	6	106	73	4915	0.00742254	3.81106	7.07387
path:rno03320	PPAR signaling pathway	NM_012501	Apoc3	apolipoprotein C-III	6	106	73	4915	0.00742254	3.81106	7.07387
path:rno05416	Viral myocarditis	NM_012926	Cd80	Cd80 molecule	6	106	79	4915	0.0104502	3.52161	6.58033
path:rno05416	Viral myocarditis	NM_001100485	Myh8	myosin, heavy chain 8, skeletal muscle, perinatal	6	106	79	4915	0.0104502	3.52161	6.58033
path:rno05416	Viral myocarditis	AF075250	Myh13	myosin, heavy chain 13, skeletal muscle	6	106	79	4915	0.0104502	3.52161	6.58033
path:rno05416	Viral myocarditis	NM_012604	Myh3	myosin, heavy chain 3, skeletal muscle, embryonic	6	106	79	4915	0.0104502	3.52161	6.58033
path:rno05416	Viral myocarditis	NM_012604	Myh3	myosin, heavy chain 3, skeletal muscle, embryonic	6	106	79	4915	0.0104502	3.52161	6.58033
path:rno05416	Viral myocarditis	NM_001170600	Myh11	myosin, heavy chain 11, smooth muscle	6	106	79	4915	0.0104502	3.52161	6.58033
path:rno05416	Viral myocarditis	NM_001008846	RT1-DOb	RT1 class II, locus DOb	6	106	79	4915	0.0104502	3.52161	6.58033
path:rno00534	Glycosaminoglycan biosynthesis - heparan sulfate	NM_001106392	Hs3st5	heparan sulfate (glucosamine) 3-O-sulfotransferase 5	3	106	26	4915	0.0237816	5.35015	5.39401
path:rno00534	Glycosaminoglycan biosynthesis - heparan sulfate	AJ295748	Xylt1	xylosyltransferase 1	3	106	26	4915	0.0237816	5.35015	5.39401
path:rno00534	Glycosaminoglycan biosynthesis - heparan sulfate	XM_228681	Hs6st2	heparan sulfate 6-O-sulfotransferase 2	3	106	26	4915	0.0237816	5.35015	5.39401

## Sheet: DownGene2Path
Table S4 Significant Pathways analysis between the HP group and the HR group.(Down-pathway)
PathID	PathTerm	QueryID	QuerySymbol	Description	DifGene	AllDifGene	GeneInPath	AllGene	P-Value	Enrichment	(-log2P)
path:rno04080	Neuroactive ligand-receptor interaction	NM_012704	Ptger3	prostaglandin E receptor 3 (subtype EP3)	12	94	279	4915	0.0127586	2.24891	6.29239
path:rno04080	Neuroactive ligand-receptor interaction	NM_181373	Grik3	glutamate receptor, ionotropic, kainate 3	12	94	279	4915	0.0127586	2.24891	6.29239
path:rno04080	Neuroactive ligand-receptor interaction	NM_017255	P2ry2	purinergic receptor P2Y, G-protein coupled, 2	12	94	279	4915	0.0127586	2.24891	6.29239
path:rno04080	Neuroactive ligand-receptor interaction	NM_012882	Sstr5	somatostatin receptor 5	12	94	279	4915	0.0127586	2.24891	6.29239
path:rno04080	Neuroactive ligand-receptor interaction	NM_012550	Ednra	endothelin receptor type A	12	94	279	4915	0.0127586	2.24891	6.29239
path:rno04080	Neuroactive ligand-receptor interaction	NM_131909	Hrh4	histamine receptor H4	12	94	279	4915	0.0127586	2.24891	6.29239
path:rno04080	Neuroactive ligand-receptor interaction	NM_017140	Drd3	dopamine receptor D3	12	94	279	4915	0.0127586	2.24891	6.29239
path:rno04080	Neuroactive ligand-receptor interaction	NM_175602	Taar9	trace amine-associated receptor 9	12	94	279	4915	0.0127586	2.24891	6.29239
path:rno04080	Neuroactive ligand-receptor interaction	NM_013108	Adrb3	adrenergic, beta-3-, receptor	12	94	279	4915	0.0127586	2.24891	6.29239
path:rno04080	Neuroactive ligand-receptor interaction	NM_175600	Taar8c	trace amine-associated receptor 8c	12	94	279	4915	0.0127586	2.24891	6.29239
path:rno04080	Neuroactive ligand-receptor interaction	NM_013133	Glra1	glycine receptor, alpha 1	12	94	279	4915	0.0127586	2.24891	6.29239
path:rno04080	Neuroactive ligand-receptor interaction	NM_031581	Ppyr1	pancreatic polypeptide receptor 1	12	94	279	4915	0.0127586	2.24891	6.29239
path:rno00982	Drug metabolism - cytochrome P450	NM_019184	Cyp2c11	cytochrome P450, subfamily 2, polypeptide 11	5	94	72	4915	0.0165238	3.63106	5.91931
path:rno00982	Drug metabolism - cytochrome P450	NM_017156	Cyp2b12	cytochrome P450, family 2, subfamily b, polypeptide 12	5	94	72	4915	0.0165238	3.63106	5.91931
path:rno00982	Drug metabolism - cytochrome P450	NM_173093	Cyp2d3	cytochrome P450, family 2, subfamily d, polypeptide 3	5	94	72	4915	0.0165238	3.63106	5.91931
path:rno00982	Drug metabolism - cytochrome P450	M33747	Ugt2b37	UDP-glucuronosyltransferase 2 family, member 37	5	94	72	4915	0.0165238	3.63106	5.91931
path:rno00982	Drug metabolism - cytochrome P450	NM_020540	Gstm3	glutathione S-transferase mu 3	5	94	72	4915	0.0165238	3.63106	5.91931
path:rno04640	Hematopoietic cell lineage	AF039891	Anpep	alanyl (membrane) aminopeptidase	5	94	75	4915	0.0191686	3.48582	5.70511
path:rno04640	Hematopoietic cell lineage	X61479	Csf1r	colony stimulating factor 1 receptor	5	94	75	4915	0.0191686	3.48582	5.70511
path:rno04640	Hematopoietic cell lineage	NM_031512	Il1b	interleukin 1 beta	5	94	75	4915	0.0191686	3.48582	5.70511
path:rno04640	Hematopoietic cell lineage	NM_001107503	Cd22	CD22 molecule	5	94	75	4915	0.0191686	3.48582	5.70511
path:rno04640	Hematopoietic cell lineage	NM_012589	Il6	interleukin 6	5	94	75	4915	0.0191686	3.48582	5.70511
path:rno04740	Olfactory transduction	NM_001000020	Olr1454	olfactory receptor 1454	5	94	87	4915	0.0324381	3.00501	4.94617
path:rno04740	Olfactory transduction	NM_173300	Olr1271	olfactory receptor 1271	5	94	87	4915	0.0324381	3.00501	4.94617
path:rno04740	Olfactory transduction	NM_001000010	Olr1425	olfactory receptor 1425	5	94	87	4915	0.0324381	3.00501	4.94617
path:rno04740	Olfactory transduction	NM_031710	Olr226	olfactory receptor 226	5	94	87	4915	0.0324381	3.00501	4.94617
path:rno04740	Olfactory transduction	XM_002724623	LOC100365472	rCG33441-like	5	94	87	4915	0.0324381	3.00501	4.94617
path:rno05020	Prion diseases	NM_031971	Hspa1a	heat shock 70kD protein 1A	3	94	35	4915	0.0357387	4.48176	4.80637
path:rno05020	Prion diseases	NM_031512	Il1b	interleukin 1 beta	3	94	35	4915	0.0357387	4.48176	4.80637
path:rno05020	Prion diseases	NM_012589	Il6	interleukin 6	3	94	35	4915	0.0357387	4.48176	4.80637
path:rno00980	Metabolism of xenobiotics by cytochrome P450	NM_019184	Cyp2c11	cytochrome P450, subfamily 2, polypeptide 11	4	94	62	4915	0.0378971	3.37337	4.72177
path:rno00980	Metabolism of xenobiotics by cytochrome P450	NM_017156	Cyp2b12	cytochrome P450, family 2, subfamily b, polypeptide 12	4	94	62	4915	0.0378971	3.37337	4.72177
path:rno00980	Metabolism of xenobiotics by cytochrome P450	M33747	Ugt2b37	UDP-glucuronosyltransferase 2 family, member 37	4	94	62	4915	0.0378971	3.37337	4.72177
path:rno00980	Metabolism of xenobiotics by cytochrome P450	NM_020540	Gstm3	glutathione S-transferase mu 3	4	94	62	4915	0.0378971	3.37337	4.72177
path:rno00590	Arachidonic acid metabolism	NM_019184	Cyp2c11	cytochrome P450, subfamily 2, polypeptide 11	4	94	67	4915	0.0473966	3.12163	4.39907
path:rno00590	Arachidonic acid metabolism	NM_031585	Pla2g1b	phospholipase A2, group IB, pancreas	4	94	67	4915	0.0473966	3.12163	4.39907
path:rno00590	Arachidonic acid metabolism	NM_017156	Cyp2b12	cytochrome P450, family 2, subfamily b, polypeptide 12	4	94	67	4915	0.0473966	3.12163	4.39907
path:rno00590	Arachidonic acid metabolism	NM_001002820	Ggt6	gamma-glutamyl transferase 6	4	94	67	4915	0.0473966	3.12163	4.39907
