# Supplementary material for: Transcriptome Analysis of the Hippocampus in Novel Rat Model of Febrile Seizures
Source: PLoS One. 2014 Apr 15;9(4):e95237. doi: 10.1371/journal.pone.0095237 (PMC3988142; doi:10.1371/journal.pone.0095237)
Supplement: Table S5 — 38 genes identified by gene co-expression network. (XLS) [file pone.0095237.s006.xls]

## Sheet: Sheet1
Table S5. 38 co-expression genes analysis.
Genea	Degree-HP	K-core-HP	Degree-HR	K-core-HR	DifDegree
Slc18a2	15	10	3	3	12
Glra1	15	10	5	5	10
Hcrt	13	9	3	3	10
Olr813	14	9	4	4	10
Orm1	17	10	7	6	10
Olr1253	17	9	8	5	9
Olr1679	12	9	3	3	9
Olr536	13	9	4	4	9
Ctla4	14	10	6	6	8
Cyp11b3	14	9	6	5	8
Akap12	16	10	9	7	7
Olr1293	13	9	6	6	7
Scn5a	12	10	5	5	7
Aldob	12	8	6	6	6
Atp2c2	12	9	6	6	6
Cyp11b1	15	10	9	7	6
Gbp5	11	9	5	5	6
LOC24906	12	9	6	6	6
Olr1273	10	7	4	4	6
Olr193	11	9	5	5	6
Serpinf2	10	8	4	4	6
Slc6a4	13	9	7	6	6
Avp	7	5	13	10	-6
Cryaa	7	7	13	10	-6
Kcnq4	5	4	11	9	-6
Olr792	5	5	11	10	-6
Ralbp1	4	4	10	8	-6
Retsat	5	4	11	8	-6
Sox9	6	5	12	8	-6
Kcnma1	6	6	13	9	-7
Napsa	4	3	12	8	-8
Olr375	3	3	11	9	-8
Rdh2	5	4	13	9	-8
Tead3	5	4	13	10	-8
Adrb3	3	3	12	8	-9
Grm2	4	4	13	10	-9
Nusap1	1	1	11	7	-10
Apoa5	2	2	14	9	-12
